# Supplementary material for: Trimethyl­ammonium 5-(2,4-dinitro­phenyl)-2,6-dioxo-1,2,3,6-tetra­hydro­pyrimidin-4-olate 0.125-hydrate
Source: Acta Crystallogr Sect E Struct Rep Online. 2013 Mar 28;69(Pt 4):o592–3. doi: 10.1107/S1600536813007915 (PMC3629635; doi:10.1107/S1600536813007915)
Supplement: Supplementary file 1 [file e-69-0o592-sup1.cif]

##############################################################################
#                                                                            #
# This CIF contains the data in a paper accepted for publication in          #
# Acta Crystallographica Section E. It conforms to the requirements of       #
# Notes for Authors for Acta Crystallographica Section E, and has been       #
# peer reviewed under the auspices of the IUCr Commission on Journals.       #
#                                                                            #
# Full details of the Crystallographic Information File format               #
# are given in the paper "The Crystallographic Information File (CIF):       #
# a New Standard Archive File for Crystallography" by S. R. Hall, F. H.      #
# Allen and I. D. Brown [Acta Cryst. (1991), A47, 655-685].                  #
#                                                                            #
# The current version of the core CIF dictionary is obtainable from          #
# ftp://ftp.iucr.org/pub/cif_core.dic.                                       #
#                                                                            #
# Software is freely available for graphical display of the structure(s)     #
# in this CIF. For information consult the CIF software page                 #
# http://www.iucr.org/resources/cif/software.                                #
#                                                                            #
# This file may be used for bona fide research purposes within the           #
# scientific community so long as proper attribution is given to the journal # 
# article from which it was obtained.                                        #
#                                                                            #
##############################################################################
data_global
_audit_creation_method     SHELXL-97
_journal_data_validation_number     ?
_journal_date_recd_electronic     2013-03-06
_journal_date_accepted     2013-03-21
_journal_name_full     'Acta Crystallographica, Section E'
_journal_year     2013
_journal_volume     69
_journal_issue      4
_journal_page_first     o592
_journal_page_last     o593
_journal_paper_category     QO
_journal_paper_doi     10.1107/S1600536813007915
_journal_coeditor_code     LH5595
_publ_contact_author_name     'Doraisamyraja Kalaivani'
_publ_contact_author_address
;
PG and Research Department of Chemistry
Seethalakshmi Ramaswami College,
Tiruchirappalli 620 002,
Tamil Nadu, India
;
_publ_contact_author_email     kalaivbalaj@yahoo.co.in
_publ_contact_author_phone        .91E-306
_publ_section_title
;
Trimethylammonium
5-(2,4-dinitrophenyl)-2,6-dioxo-1,2,3,6-tetrahydropyrimidin-4-olate
0.125-hydrate
;
loop_
    _publ_author_name
    _publ_author_address
    'Govindan Mangaiyarkarasi'
;
      PG and Research Department of Chemistry,
      Seethalakshmi Ramaswami College,
      Tiruchirappalli 620 002, Tamil Nadu, India
;
    'Doraisamyraja Kalaivani'
;
     PG and Research Department of Chemistry
     Seethalakshmi Ramaswami College,
     Tiruchirappalli 620 002, Tamil Nadu, India
;
_publ_section_synopsis     .
data_I
_audit_creation_method     SHELXL-97
_chemical_name_systematic
;\
Trimethylammonium 5-(2,4-dinitrophenyl)-2,6-dioxo-\
1,2,3,6-tetrahydropyrimidin-4-olate 0.125-hydrate
;
_chemical_name_common     ?
_chemical_formula_moiety     'C3 H10 N +, C10 H5 N4 O7 -, 0.125(H2 O)'
_chemical_formula_sum     'C13 H15.25 N5 O7.125'
_chemical_formula_iupac     'C3 H10 N +, C10 H5 N4 O7 -, 0.125H2 O'
_chemical_formula_weight     355.29
_chemical_melting_point     ?
_symmetry_cell_setting     monoclinic
_symmetry_space_group_name_H-M     'P 21/c'
_symmetry_space_group_name_Hall     '-P 2ybc'
loop_
    _symmetry_equiv_pos_as_xyz
    'x, y, z'
    '-x, y+1/2, -z+1/2'
    '-x, -y, -z'
    'x, -y-1/2, z-1/2'
_cell_length_a     15.0410(5)
_cell_length_b     10.5460(3)
_cell_length_c     20.4170(8)
_cell_angle_alpha     90.00
_cell_angle_beta     94.9530(10)
_cell_angle_gamma     90.00
_cell_volume     3226.50(19)
_cell_formula_units_Z     8
_cell_measurement_reflns_used     7398
_cell_measurement_theta_min     2.321
_cell_measurement_theta_max     23.938
_cell_measurement_temperature     293(2)
_exptl_crystal_description     needle
_exptl_crystal_colour     red
_exptl_crystal_size_max     0.30
_exptl_crystal_size_mid     0.20
_exptl_crystal_size_min     0.20
_exptl_crystal_density_diffrn     1.464
_exptl_crystal_density_meas     ?
_exptl_crystal_density_method     'not measured'
_exptl_crystal_F_000     1482
_exptl_absorpt_coefficient_mu     0.121
_exptl_absorpt_correction_type     multi-scan
_exptl_absorpt_process_details     '(SADABS; Bruker, 2004)'
_exptl_absorpt_correction_T_min     0.9596
_exptl_absorpt_correction_T_max     0.9869
_exptl_special_details
;
;
_diffrn_ambient_temperature     293(2)
_diffrn_radiation_type     MoK\a
_diffrn_radiation_wavelength     0.71073
_diffrn_radiation_source     'fine-focus sealed tube'
_diffrn_radiation_monochromator     graphite
_diffrn_measurement_device_type     'Bruker Kappa APEXII CCD'
_diffrn_measurement_method     '\w and \f scans'
_diffrn_detector_area_resol_mean     ?
_diffrn_reflns_number     26803
_diffrn_reflns_av_R_equivalents     0.0389
_diffrn_reflns_av_sigmaI/netI     0.0314
_diffrn_reflns_theta_min     2.18
_diffrn_reflns_theta_max     24.72
_diffrn_reflns_theta_full     24.72
_diffrn_measured_fraction_theta_max     0.999
_diffrn_measured_fraction_theta_full     0.999
_diffrn_reflns_limit_h_min     -17
_diffrn_reflns_limit_h_max     17
_diffrn_reflns_limit_k_min     -12
_diffrn_reflns_limit_k_max     12
_diffrn_reflns_limit_l_min     -24
_diffrn_reflns_limit_l_max     23
_diffrn_standards_number     ?
_diffrn_standards_interval_count     ?
_diffrn_standards_interval_time     ?
_diffrn_standards_decay_%     ?
_refine_special_details
;
 Refinement of F^2^ against ALL reflections.  The weighted R-factor wR and
 goodness of fit S are based on F^2^, conventional R-factors R are based
 on F, with F set to zero for negative F^2^. The threshold expression of
 F^2^ > 2sigma(F^2^) is used only for calculating R-factors(gt) etc. and is
 not relevant to the choice of reflections for refinement.  R-factors based
 on F^2^ are statistically about twice as large as those based on F, and R-
 factors based on ALL data will be even larger.
;
_reflns_number_total     5517
_reflns_number_gt     3780
_reflns_threshold_expression     I>2\s(I)
_refine_ls_structure_factor_coef     Fsqd
_refine_ls_matrix_type     full
_refine_ls_R_factor_all     0.0733
_refine_ls_R_factor_gt     0.0448
_refine_ls_wR_factor_gt     0.1095
_refine_ls_wR_factor_ref     0.1302
_refine_ls_goodness_of_fit_ref     1.024
_refine_ls_restrained_S_all     1.048
_refine_ls_number_reflns     5517
_refine_ls_number_parameters     516
_refine_ls_number_restraints     36
_refine_ls_hydrogen_treatment     mixed
_refine_ls_weighting_scheme     calc
_refine_ls_weighting_details
         'calc w=1/[\s^2^(Fo^2^)+(0.0564P)^2^+1.2781P] where P=(Fo^2^+2Fc^2^)/3'
_atom_sites_solution_hydrogens     geom
_atom_sites_solution_primary     direct
_atom_sites_solution_secondary     difmap
_refine_ls_shift/su_max     0.000
_refine_ls_shift/su_mean     0.000
_refine_diff_density_max     0.207
_refine_diff_density_min     -0.214
_refine_ls_extinction_method     'SHELXL97 (Sheldrick, 2008)'
_refine_ls_extinction_coef     0.0014(4)
_refine_ls_extinction_expression
                                  'Fc^*^=kFc[1+0.001xFc^2^\l^3^/sin(2\q)]^-1/4^'
loop_
    _atom_type_symbol
    _atom_type_description
    _atom_type_scat_dispersion_real
    _atom_type_scat_dispersion_imag
    _atom_type_scat_source
    'C' 'C' 0.0033 0.0016
                         'International Tables Vol C Tables 4.2.6.8 and 6.1.1.4'
    'H' 'H' 0.0000 0.0000
                         'International Tables Vol C Tables 4.2.6.8 and 6.1.1.4'
    'N' 'N' 0.0061 0.0033
                         'International Tables Vol C Tables 4.2.6.8 and 6.1.1.4'
    'O' 'O' 0.0106 0.0060
                         'International Tables Vol C Tables 4.2.6.8 and 6.1.1.4'
_computing_data_collection     'APEX2 (Bruker, 2004)'
_computing_cell_refinement     'SAINT (Bruker, 2004)'
_computing_data_reduction     'SAINT (Bruker, 2004)'
_computing_structure_solution     'SIR92 (Altomare <i>et al.</i>, 1993)'
_computing_structure_refinement     'SHELXL97 (Sheldrick, 2008)'
_computing_molecular_graphics
;
ORTEP-3 for Windows
(Farrugia, 2012) and Mercury (Macrae <i>et al.</i>, 2006)
;
_computing_publication_material     'SHELXL97 (Sheldrick, 2008)'
loop_
    _atom_site_type_symbol
    _atom_site_label
    _atom_site_fract_x
    _atom_site_fract_y
    _atom_site_fract_z
    _atom_site_U_iso_or_equiv
    _atom_site_adp_type
    _atom_site_calc_flag
    _atom_site_refinement_flags
    _atom_site_occupancy
    _atom_site_symmetry_multiplicity
    _atom_site_disorder_assembly
    _atom_site_disorder_group
    C C1 0.49436(14) 0.3608(2) 0.41756(12) 0.0407(5) Uani d . 1 1 . .
    C C2 0.34407(14) 0.3929(2) 0.36471(11) 0.0397(5) Uani d . 1 1 . .
    C C3 0.33767(13) 0.26371(19) 0.34916(11) 0.0375(5) Uani d . 1 1 . .
    C C4 0.40782(14) 0.18045(19) 0.37118(11) 0.0373(5) Uani d . 1 1 . .
    C C5 0.25811(14) 0.2167(2) 0.31023(11) 0.0412(5) Uani d . 1 1 . .
    C C6 0.17278(15) 0.2572(2) 0.32317(13) 0.0508(6) Uani d . 1 1 . .
    H H6 0.1672 0.3167 0.3562 0.061 Uiso calc R 1 1 . .
    C C7 0.09634(16) 0.2114(3) 0.28831(15) 0.0630(8) Uani d . 1 1 . .
    H H7 0.0406 0.2431 0.2962 0.076 Uiso calc R 1 1 . .
    C C8 0.10415(18) 0.1187(3) 0.24204(14) 0.0611(8) Uani d . 1 1 . .
    C C9 0.18518(19) 0.0769(3) 0.22658(13) 0.0603(7) Uani d . 1 1 . .
    H H9 0.1895 0.0146 0.1947 0.072 Uiso calc R 1 1 . .
    C C10 0.26101(15) 0.1286(2) 0.25901(12) 0.0472(6) Uani d . 1 1 . .
    C C11 0.48116(14) 0.24816(19) 0.58140(11) 0.0399(5) Uani d . 1 1 . .
    C C12 0.38713(14) 0.06518(19) 0.54816(11) 0.0382(5) Uani d . 1 1 . .
    C C13 0.31760(13) 0.14908(19) 0.52559(11) 0.0376(5) Uani d . 1 1 . .
    C C14 0.33028(13) 0.28091(19) 0.53044(11) 0.0389(5) Uani d . 1 1 . .
    C C15 0.23348(14) 0.1023(2) 0.49394(12) 0.0422(6) Uani d . 1 1 . .
    C C16 0.23265(17) 0.0110(2) 0.44466(13) 0.0525(6) Uani d . 1 1 . .
    H H16 0.2862 -0.0268 0.4359 0.063 Uiso calc R 1 1 . .
    C C17 0.1550(2) -0.0257(2) 0.40826(14) 0.0646(8) Uani d . 1 1 . .
    H H17 0.1562 -0.0876 0.3759 0.077 Uiso calc R 1 1 . .
    C C18 0.07617(18) 0.0312(3) 0.42094(16) 0.0675(9) Uani d . 1 1 . .
    C C19 0.07232(17) 0.1193(3) 0.46899(16) 0.0670(8) Uani d . 1 1 . .
    H H19 0.0183 0.1569 0.4769 0.080 Uiso calc R 1 1 . .
    C C20 0.14985(15) 0.1520(2) 0.50569(14) 0.0530(7) Uani d . 1 1 . .
    C C21 0.2649(2) 0.6911(3) 0.4683(2) 0.0951(12) Uani d . 1 1 . .
    H H21A 0.2330 0.7699 0.4647 0.143 Uiso calc R 1 1 . .
    H H21B 0.2811 0.6660 0.4257 0.143 Uiso calc R 1 1 . .
    H H21C 0.3179 0.7012 0.4976 0.143 Uiso calc R 1 1 . .
    C C22 0.1287(2) 0.5725(3) 0.44899(19) 0.0935(11) Uani d . 1 1 . .
    H H22A 0.0955 0.5024 0.4643 0.140 Uiso calc R 1 1 . .
    H H22B 0.1462 0.5540 0.4059 0.140 Uiso calc R 1 1 . .
    H H22C 0.0921 0.6473 0.4472 0.140 Uiso calc R 1 1 . .
    C C23 0.1874(4) 0.6194(5) 0.5611(2) 0.1438(19) Uani d . 1 1 . .
    H H23A 0.1611 0.7020 0.5632 0.216 Uiso calc R 1 1 . .
    H H23B 0.2412 0.6162 0.5901 0.216 Uiso calc R 1 1 . .
    H H23C 0.1462 0.5567 0.5743 0.216 Uiso calc R 1 1 . .
    N N1 0.48201(12) 0.23460(17) 0.40610(10) 0.0400(5) Uani d . 1 1 . .
    N N2 0.42297(12) 0.43476(18) 0.39760(10) 0.0450(5) Uani d . 1 1 . .
    N N3 0.34457(16) 0.0974(2) 0.23077(11) 0.0627(6) Uani d . 1 1 . .
    N N4 0.0238(2) 0.0651(3) 0.20626(16) 0.0905(9) Uani d . 1 1 . .
    N N5 0.46542(12) 0.12161(16) 0.57581(10) 0.0411(5) Uani d . 1 1 . .
    N N6 0.41223(12) 0.32321(17) 0.55772(10) 0.0412(5) Uani d . 1 1 . .
    N N7 0.13846(15) 0.2384(2) 0.56078(15) 0.0695(7) Uani d . 1 1 . .
    N N8 -0.0066(2) -0.0018(4) 0.38078(18) 0.0998(11) Uani d . 1 1 . .
    N N9 0.20830(14) 0.5938(2) 0.49399(12) 0.0585(6) Uani d . 1 1 . .
    N N10 0.31143(19) 0.5901(3) 0.23666(15) 0.0822(8) Uani d D 1 1 . .
    C C24 0.3960(6) 0.6339(15) 0.2289(5) 0.139(4) Uani d PDU 0.538(8) 1 A 1
    H H24A 0.4118 0.6979 0.2612 0.208 Uiso calc PR 0.538(8) 1 A 1
    H H24B 0.3975 0.6694 0.1857 0.208 Uiso calc PR 0.538(8) 1 A 1
    H H24C 0.4376 0.5650 0.2343 0.208 Uiso calc PR 0.538(8) 1 A 1
    C C25 0.2718(9) 0.4906(11) 0.1921(8) 0.100(3) Uani d PDU 0.538(8) 1 A 1
    H H25A 0.2127 0.4713 0.2035 0.149 Uiso calc PR 0.538(8) 1 A 1
    H H25B 0.3080 0.4156 0.1963 0.149 Uiso calc PR 0.538(8) 1 A 1
    H H25C 0.2690 0.5204 0.1475 0.149 Uiso calc PR 0.538(8) 1 A 1
    C C26 0.2437(8) 0.7042(9) 0.2306(6) 0.166(5) Uani d PDU 0.538(8) 1 A 1
    H H26A 0.1848 0.6738 0.2367 0.249 Uiso calc PR 0.538(8) 1 A 1
    H H26B 0.2439 0.7417 0.1878 0.249 Uiso calc PR 0.538(8) 1 A 1
    H H26C 0.2609 0.7665 0.2635 0.249 Uiso calc PR 0.538(8) 1 A 1
    C C24' 0.4071(5) 0.5293(11) 0.2295(5) 0.099(3) Uani d PDU 0.462(8) 1 A 2
    H H24D 0.4483 0.5583 0.2649 0.149 Uiso calc PR 0.462(8) 1 A 2
    H H24E 0.4278 0.5545 0.1883 0.149 Uiso calc PR 0.462(8) 1 A 2
    H H24F 0.4027 0.4386 0.2311 0.149 Uiso calc PR 0.462(8) 1 A 2
    C C25' 0.2503(10) 0.5448(16) 0.1872(11) 0.133(6) Uani d PDU 0.462(8) 1 A 2
    H H25D 0.2447 0.4546 0.1913 0.200 Uiso calc PR 0.462(8) 1 A 2
    H H25E 0.2707 0.5648 0.1451 0.200 Uiso calc PR 0.462(8) 1 A 2
    H H25F 0.1933 0.5839 0.1909 0.200 Uiso calc PR 0.462(8) 1 A 2
    C C26' 0.3305(12) 0.7243(9) 0.2384(7) 0.158(5) Uani d PDU 0.462(8) 1 A 2
    H H26D 0.3714 0.7431 0.2758 0.238 Uiso calc PR 0.462(8) 1 A 2
    H H26E 0.2761 0.7708 0.2414 0.238 Uiso calc PR 0.462(8) 1 A 2
    H H26F 0.3567 0.7484 0.1989 0.238 Uiso calc PR 0.462(8) 1 A 2
    O O1 0.56366(10) 0.40504(14) 0.44398(9) 0.0549(5) Uani d . 1 1 . .
    O O2 0.28668(10) 0.47693(14) 0.34922(9) 0.0503(4) Uani d . 1 1 . .
    O O3 0.40882(10) 0.06395(13) 0.36237(8) 0.0474(4) Uani d . 1 1 . .
    O O4 0.03283(18) -0.0250(3) 0.16961(14) 0.1164(10) Uani d . 1 1 . .
    O O5 -0.04734(18) 0.1135(3) 0.21523(16) 0.1303(11) Uani d . 1 1 . .
    O O6 0.35400(17) -0.0101(2) 0.21072(13) 0.1034(8) Uani d . 1 1 . .
    O O7 0.39882(13) 0.1810(2) 0.22575(10) 0.0735(6) Uani d . 1 1 . .
    O O8 0.55192(10) 0.29224(14) 0.60553(9) 0.0517(4) Uani d . 1 1 . .
    O O9 0.38360(10) -0.05263(13) 0.54731(9) 0.0501(4) Uani d . 1 1 . .
    O O10 0.27374(10) 0.36162(14) 0.51066(9) 0.0544(5) Uani d . 1 1 . .
    O O11 0.18612(14) 0.2261(2) 0.61110(12) 0.0802(6) Uani d . 1 1 . .
    O O12 0.07827(14) 0.3173(2) 0.55353(15) 0.1107(9) Uani d . 1 1 . .
    O O13 -0.07427(19) 0.0598(3) 0.39067(16) 0.1369(13) Uani d . 1 1 . .
    O O14 -0.0034(2) -0.0854(4) 0.34104(18) 0.1460(14) Uani d . 1 1 . .
    O O15 0.3059(7) 0.8311(10) 0.3338(6) 0.112(3) Uani d P 0.25 1 . .
    H H1A 0.5215(16) 0.188(2) 0.4194(12) 0.047(7) Uiso d . 1 1 . .
    H H2A 0.4307(17) 0.519(3) 0.4003(13) 0.065(8) Uiso d . 1 1 . .
    H H5A 0.5069(16) 0.075(2) 0.5918(12) 0.048(7) Uiso d . 1 1 . .
    H H6A 0.4201(15) 0.403(2) 0.5586(11) 0.046(7) Uiso d . 1 1 . .
    H H9A 0.242(2) 0.507(3) 0.4982(16) 0.100(10) Uiso d . 1 1 . .
    H H10 0.301(2) 0.553(3) 0.2815(19) 0.101(11) Uiso d . 1 1 . .
loop_
    _atom_site_aniso_label
    _atom_site_aniso_U_11
    _atom_site_aniso_U_22
    _atom_site_aniso_U_33
    _atom_site_aniso_U_12
    _atom_site_aniso_U_13
    _atom_site_aniso_U_23
    C1 0.0379(12) 0.0329(11) 0.0502(15) 0.0000(10) -0.0031(11) 0.0029(10)
    C2 0.0346(12) 0.0361(11) 0.0472(14) 0.0022(10) -0.0031(10) 0.0048(10)
    C3 0.0345(11) 0.0343(11) 0.0425(13) 0.0005(9) -0.0043(10) 0.0018(10)
    C4 0.0378(12) 0.0331(11) 0.0405(13) -0.0002(9) 0.0015(10) 0.0010(10)
    C5 0.0413(13) 0.0330(11) 0.0482(14) -0.0021(9) -0.0025(11) 0.0100(10)
    C6 0.0417(14) 0.0448(13) 0.0650(17) -0.0020(11) -0.0008(12) 0.0049(12)
    C7 0.0403(14) 0.0642(17) 0.082(2) -0.0041(12) -0.0072(14) 0.0227(16)
    C8 0.0547(17) 0.0672(18) 0.0574(18) -0.0231(14) -0.0187(14) 0.0147(15)
    C9 0.0689(19) 0.0590(16) 0.0505(17) -0.0171(14) -0.0097(14) 0.0023(13)
    C10 0.0492(14) 0.0428(13) 0.0478(15) -0.0063(11) -0.0054(12) 0.0035(11)
    C11 0.0346(12) 0.0325(11) 0.0520(15) -0.0001(9) -0.0004(11) 0.0023(10)
    C12 0.0351(12) 0.0315(11) 0.0473(14) 0.0007(9) 0.0004(10) 0.0007(10)
    C13 0.0302(11) 0.0312(11) 0.0503(14) -0.0010(9) -0.0020(10) 0.0023(10)
    C14 0.0323(12) 0.0327(11) 0.0509(14) 0.0025(9) -0.0005(10) 0.0037(10)
    C15 0.0361(12) 0.0334(11) 0.0557(15) -0.0035(9) -0.0049(11) 0.0116(11)
    C16 0.0523(15) 0.0396(13) 0.0634(17) -0.0073(11) -0.0073(13) 0.0049(12)
    C17 0.077(2) 0.0494(15) 0.0633(19) -0.0224(14) -0.0185(15) 0.0129(13)
    C18 0.0473(17) 0.076(2) 0.075(2) -0.0262(15) -0.0223(15) 0.0277(17)
    C19 0.0365(14) 0.078(2) 0.085(2) -0.0084(13) -0.0068(14) 0.0288(18)
    C20 0.0357(13) 0.0511(14) 0.0710(18) -0.0039(11) -0.0030(12) 0.0156(13)
    C21 0.073(2) 0.0631(19) 0.146(3) -0.0026(16) -0.014(2) 0.024(2)
    C22 0.0570(19) 0.099(3) 0.121(3) 0.0029(17) -0.0150(19) -0.006(2)
    C23 0.202(5) 0.153(4) 0.079(3) 0.050(4) 0.025(3) -0.009(3)
    N1 0.0356(10) 0.0291(10) 0.0535(13) 0.0048(8) -0.0074(9) 0.0019(9)
    N2 0.0393(11) 0.0268(10) 0.0666(14) 0.0017(8) -0.0092(10) -0.0007(9)
    N3 0.0672(15) 0.0638(15) 0.0561(15) 0.0007(13) 0.0006(12) -0.0126(12)
    N4 0.072(2) 0.116(3) 0.078(2) -0.0380(19) -0.0195(16) 0.0198(19)
    N5 0.0321(10) 0.0303(10) 0.0591(13) 0.0031(8) -0.0073(9) 0.0012(9)
    N6 0.0375(10) 0.0248(9) 0.0595(13) -0.0011(8) -0.0055(9) 0.0018(9)
    N7 0.0423(13) 0.0651(15) 0.103(2) 0.0020(12) 0.0183(14) -0.0020(15)
    N8 0.073(2) 0.120(3) 0.098(3) -0.047(2) -0.0348(19) 0.046(2)
    N9 0.0573(13) 0.0423(12) 0.0743(17) 0.0121(10) -0.0035(12) 0.0044(11)
    N10 0.093(2) 0.0820(19) 0.0712(19) -0.0091(16) 0.0058(16) 0.0140(16)
    C24 0.078(5) 0.220(12) 0.120(6) -0.044(7) 0.019(5) 0.010(9)
    C25 0.077(7) 0.147(9) 0.071(5) -0.001(6) -0.016(5) 0.007(6)
    C26 0.163(9) 0.097(6) 0.240(11) 0.042(6) 0.033(9) 0.079(7)
    C24' 0.070(5) 0.145(9) 0.085(6) -0.017(6) 0.016(4) 0.036(7)
    C25' 0.070(8) 0.214(17) 0.107(8) -0.013(9) -0.041(6) 0.016(12)
    C26' 0.199(12) 0.099(7) 0.168(9) -0.004(8) -0.043(10) 0.033(7)
    O1 0.0434(9) 0.0375(8) 0.0794(13) -0.0030(7) -0.0200(9) 0.0010(8)
    O2 0.0409(9) 0.0354(8) 0.0724(12) 0.0064(7) -0.0071(8) 0.0059(8)
    O3 0.0463(9) 0.0297(8) 0.0637(11) 0.0029(7) -0.0088(8) -0.0038(7)
    O4 0.113(2) 0.138(2) 0.093(2) -0.0637(18) -0.0212(16) -0.0162(18)
    O5 0.0599(15) 0.183(3) 0.142(3) -0.0275(18) -0.0307(16) 0.010(2)
    O6 0.1144(19) 0.0792(16) 0.119(2) 0.0062(14) 0.0223(16) -0.0437(15)
    O7 0.0633(12) 0.0905(15) 0.0681(14) -0.0123(11) 0.0136(10) -0.0077(11)
    O8 0.0375(9) 0.0384(8) 0.0757(12) -0.0049(7) -0.0147(8) 0.0018(8)
    O9 0.0439(9) 0.0267(8) 0.0772(12) 0.0019(6) -0.0098(8) -0.0011(8)
    O10 0.0398(9) 0.0344(8) 0.0866(13) 0.0058(7) -0.0094(8) 0.0104(8)
    O11 0.0713(14) 0.0872(15) 0.0830(16) -0.0027(11) 0.0122(12) -0.0153(13)
    O12 0.0624(13) 0.1029(18) 0.169(3) 0.0362(13) 0.0214(15) -0.0064(17)
    O13 0.0581(16) 0.193(3) 0.151(3) -0.0261(19) -0.0423(17) 0.038(2)
    O14 0.135(3) 0.155(3) 0.135(3) -0.078(2) -0.064(2) 0.006(2)
    O15 0.096(7) 0.117(8) 0.120(9) 0.001(6) -0.012(6) 0.015(7)
_geom_special_details
;
 All esds (except the esd in the dihedral angle between two l.s. planes)
 are estimated using the full covariance matrix.  The cell esds are taken
 into account individually in the estimation of esds in distances, angles
 and torsion angles; correlations between esds in cell parameters are only
 used when they are defined by crystal symmetry.  An approximate (isotropic)
 treatment of cell esds is used for estimating esds involving l.s. planes.
;
loop_
    _geom_bond_atom_site_label_1
    _geom_bond_atom_site_label_2
    _geom_bond_site_symmetry_2
    _geom_bond_distance
    _geom_bond_publ_flag
    C1 O1 . 1.224(2) ?
    C1 N2 . 1.361(3) ?
    C1 N1 . 1.361(3) ?
    C2 O2 . 1.258(2) ?
    C2 N2 . 1.384(3) ?
    C2 C3 . 1.401(3) ?
    C3 C4 . 1.416(3) ?
    C3 C5 . 1.465(3) ?
    C4 O3 . 1.242(2) ?
    C4 N1 . 1.394(3) ?
    C5 C6 . 1.399(3) ?
    C5 C10 . 1.402(3) ?
    C6 C7 . 1.386(3) ?
    C6 H6 . 0.9300 ?
    C7 C8 . 1.372(4) ?
    C7 H7 . 0.9300 ?
    C8 C9 . 1.359(4) ?
    C8 N4 . 1.470(4) ?
    C9 C10 . 1.381(3) ?
    C9 H9 . 0.9300 ?
    C10 N3 . 1.465(3) ?
    C11 O8 . 1.225(2) ?
    C11 N5 . 1.359(3) ?
    C11 N6 . 1.360(3) ?
    C12 O9 . 1.244(2) ?
    C12 N5 . 1.394(3) ?
    C12 C13 . 1.416(3) ?
    C13 C14 . 1.406(3) ?
    C13 C15 . 1.456(3) ?
    C14 O10 . 1.246(2) ?
    C14 N6 . 1.382(3) ?
    C15 C16 . 1.392(3) ?
    C15 C20 . 1.402(3) ?
    C16 C17 . 1.384(3) ?
    C16 H16 . 0.9300 ?
    C17 C18 . 1.374(4) ?
    C17 H17 . 0.9300 ?
    C18 C19 . 1.356(4) ?
    C18 N8 . 1.471(4) ?
    C19 C20 . 1.374(3) ?
    C19 H19 . 0.9300 ?
    C20 N7 . 1.469(4) ?
    C21 N9 . 1.459(4) ?
    C21 H21A . 0.9600 ?
    C21 H21B . 0.9600 ?
    C21 H21C . 0.9600 ?
    C22 N9 . 1.462(4) ?
    C22 H22A . 0.9600 ?
    C22 H22B . 0.9600 ?
    C22 H22C . 0.9600 ?
    C23 N9 . 1.458(5) ?
    C23 H23A . 0.9600 ?
    C23 H23B . 0.9600 ?
    C23 H23C . 0.9600 ?
    N1 H1A . 0.80(2) ?
    N2 H2A . 0.89(3) ?
    N3 O7 . 1.212(3) ?
    N3 O6 . 1.217(3) ?
    N4 O5 . 1.213(4) ?
    N4 O4 . 1.225(4) ?
    N5 H5A . 0.84(2) ?
    N6 H6A . 0.85(2) ?
    N7 O11 . 1.208(3) ?
    N7 O12 . 1.229(3) ?
    N8 O14 . 1.202(5) ?
    N8 O13 . 1.239(5) ?
    N9 H9A . 1.04(3) ?
    N10 C24 . 1.375(8) ?
    N10 C25' . 1.390(12) ?
    N10 C26' . 1.445(9) ?
    N10 C25 . 1.480(10) ?
    N10 C26 . 1.575(8) ?
    N10 C24' . 1.593(9) ?
    N10 H10 . 1.02(4) ?
    C24 H24A . 0.9600 ?
    C24 H24B . 0.9600 ?
    C24 H24C . 0.9600 ?
    C25 H25A . 0.9600 ?
    C25 H25B . 0.9600 ?
    C25 H25C . 0.9600 ?
    C26 H26A . 0.9600 ?
    C26 H26B . 0.9600 ?
    C26 H26C . 0.9600 ?
    C24' H24D . 0.9600 ?
    C24' H24E . 0.9600 ?
    C24' H24F . 0.9600 ?
    C25' H25D . 0.9600 ?
    C25' H25E . 0.9600 ?
    C25' H25F . 0.9600 ?
    C26' H26D . 0.9600 ?
    C26' H26E . 0.9600 ?
    C26' H26F . 0.9600 ?
loop_
    _geom_angle_atom_site_label_1
    _geom_angle_atom_site_label_2
    _geom_angle_atom_site_label_3
    _geom_angle_site_symmetry_1
    _geom_angle_site_symmetry_3
    _geom_angle
    _geom_angle_publ_flag
    O1 C1 N2 . . 122.3(2) ?
    O1 C1 N1 . . 123.1(2) ?
    N2 C1 N1 . . 114.60(19) ?
    O2 C2 N2 . . 116.01(19) ?
    O2 C2 C3 . . 126.6(2) ?
    N2 C2 C3 . . 117.34(18) ?
    C2 C3 C4 . . 119.78(18) ?
    C2 C3 C5 . . 119.30(18) ?
    C4 C3 C5 . . 120.92(18) ?
    O3 C4 N1 . . 117.40(18) ?
    O3 C4 C3 . . 125.84(19) ?
    N1 C4 C3 . . 116.76(18) ?
    C6 C5 C10 . . 115.5(2) ?
    C6 C5 C3 . . 120.9(2) ?
    C10 C5 C3 . . 123.5(2) ?
    C7 C6 C5 . . 122.1(3) ?
    C7 C6 H6 . . 119.0 ?
    C5 C6 H6 . . 119.0 ?
    C8 C7 C6 . . 119.0(3) ?
    C8 C7 H7 . . 120.5 ?
    C6 C7 H7 . . 120.5 ?
    C9 C8 C7 . . 121.6(2) ?
    C9 C8 N4 . . 118.4(3) ?
    C7 C8 N4 . . 120.0(3) ?
    C8 C9 C10 . . 118.7(3) ?
    C8 C9 H9 . . 120.6 ?
    C10 C9 H9 . . 120.6 ?
    C9 C10 C5 . . 122.8(2) ?
    C9 C10 N3 . . 115.1(2) ?
    C5 C10 N3 . . 121.7(2) ?
    O8 C11 N5 . . 123.06(19) ?
    O8 C11 N6 . . 122.11(19) ?
    N5 C11 N6 . . 114.83(19) ?
    O9 C12 N5 . . 117.75(18) ?
    O9 C12 C13 . . 126.16(19) ?
    N5 C12 C13 . . 116.05(18) ?
    C14 C13 C12 . . 120.20(18) ?
    C14 C13 C15 . . 118.26(18) ?
    C12 C13 C15 . . 121.46(18) ?
    O10 C14 N6 . . 118.06(18) ?
    O10 C14 C13 . . 124.63(19) ?
    N6 C14 C13 . . 117.29(18) ?
    C16 C15 C20 . . 115.5(2) ?
    C16 C15 C13 . . 120.5(2) ?
    C20 C15 C13 . . 123.8(2) ?
    C17 C16 C15 . . 122.4(3) ?
    C17 C16 H16 . . 118.8 ?
    C15 C16 H16 . . 118.8 ?
    C18 C17 C16 . . 118.6(3) ?
    C18 C17 H17 . . 120.7 ?
    C16 C17 H17 . . 120.7 ?
    C19 C18 C17 . . 121.8(2) ?
    C19 C18 N8 . . 118.6(3) ?
    C17 C18 N8 . . 119.6(4) ?
    C18 C19 C20 . . 118.6(3) ?
    C18 C19 H19 . . 120.7 ?
    C20 C19 H19 . . 120.7 ?
    C19 C20 C15 . . 123.0(3) ?
    C19 C20 N7 . . 115.0(2) ?
    C15 C20 N7 . . 121.9(2) ?
    N9 C21 H21A . . 109.5 ?
    N9 C21 H21B . . 109.5 ?
    H21A C21 H21B . . 109.5 ?
    N9 C21 H21C . . 109.5 ?
    H21A C21 H21C . . 109.5 ?
    H21B C21 H21C . . 109.5 ?
    N9 C22 H22A . . 109.5 ?
    N9 C22 H22B . . 109.5 ?
    H22A C22 H22B . . 109.5 ?
    N9 C22 H22C . . 109.5 ?
    H22A C22 H22C . . 109.5 ?
    H22B C22 H22C . . 109.5 ?
    N9 C23 H23A . . 109.5 ?
    N9 C23 H23B . . 109.5 ?
    H23A C23 H23B . . 109.5 ?
    N9 C23 H23C . . 109.5 ?
    H23A C23 H23C . . 109.5 ?
    H23B C23 H23C . . 109.5 ?
    C1 N1 C4 . . 125.44(19) ?
    C1 N1 H1A . . 117.2(17) ?
    C4 N1 H1A . . 117.3(17) ?
    C1 N2 C2 . . 125.73(19) ?
    C1 N2 H2A . . 117.0(17) ?
    C2 N2 H2A . . 116.5(16) ?
    O7 N3 O6 . . 123.4(3) ?
    O7 N3 C10 . . 118.5(2) ?
    O6 N3 C10 . . 118.1(2) ?
    O5 N4 O4 . . 124.4(3) ?
    O5 N4 C8 . . 117.5(4) ?
    O4 N4 C8 . . 118.2(3) ?
    C11 N5 C12 . . 126.03(19) ?
    C11 N5 H5A . . 115.3(16) ?
    C12 N5 H5A . . 118.6(16) ?
    C11 N6 C14 . . 125.57(18) ?
    C11 N6 H6A . . 118.0(15) ?
    C14 N6 H6A . . 116.5(15) ?
    O11 N7 O12 . . 123.5(3) ?
    O11 N7 C20 . . 119.0(2) ?
    O12 N7 C20 . . 117.5(3) ?
    O14 N8 O13 . . 125.1(3) ?
    O14 N8 C18 . . 117.9(4) ?
    O13 N8 C18 . . 116.9(4) ?
    C23 N9 C21 . . 112.8(3) ?
    C23 N9 C22 . . 112.8(3) ?
    C21 N9 C22 . . 110.7(3) ?
    C23 N9 H9A . . 103.1(18) ?
    C21 N9 H9A . . 110.7(18) ?
    C22 N9 H9A . . 106.3(18) ?
    C24 N10 C25' . . 126.3(12) ?
    C24 N10 C26' . . 59.3(6) ?
    C25' N10 C26' . . 118.1(8) ?
    C24 N10 C25 . . 119.6(8) ?
    C25' N10 C25 . . 26.4(8) ?
    C26' N10 C25 . . 141.1(8) ?
    C24 N10 C26 . . 109.4(7) ?
    C25' N10 C26 . . 79.7(8) ?
    C26' N10 C26 . . 51.6(6) ?
    C25 N10 C26 . . 105.6(6) ?
    C24 N10 C24' . . 43.4(6) ?
    C25' N10 C24' . . 109.9(9) ?
    C26' N10 C24' . . 102.6(7) ?
    C25 N10 C24' . . 88.7(7) ?
    C26 N10 C24' . . 152.1(5) ?
    C24 N10 H10 . . 116.9(19) ?
    C25' N10 H10 . . 112(2) ?
    C26' N10 H10 . . 114(2) ?
    C25 N10 H10 . . 101(2) ?
    C26 N10 H10 . . 102.1(19) ?
    C24' N10 H10 . . 98.3(19) ?
    N10 C24 H24A . . 109.5 ?
    N10 C24 H24B . . 109.5 ?
    H24A C24 H24B . . 109.5 ?
    N10 C24 H24C . . 109.5 ?
    H24A C24 H24C . . 109.5 ?
    H24B C24 H24C . . 109.5 ?
    N10 C25 H25A . . 109.5 ?
    N10 C25 H25B . . 109.5 ?
    H25A C25 H25B . . 109.5 ?
    N10 C25 H25C . . 109.5 ?
    H25A C25 H25C . . 109.5 ?
    H25B C25 H25C . . 109.5 ?
    N10 C26 H26A . . 109.5 ?
    N10 C26 H26B . . 109.5 ?
    H26A C26 H26B . . 109.5 ?
    N10 C26 H26C . . 109.5 ?
    H26A C26 H26C . . 109.5 ?
    H26B C26 H26C . . 109.5 ?
    N10 C24' H24D . . 109.5 ?
    N10 C24' H24E . . 109.5 ?
    H24D C24' H24E . . 109.5 ?
    N10 C24' H24F . . 109.5 ?
    H24D C24' H24F . . 109.5 ?
    H24E C24' H24F . . 109.5 ?
    N10 C25' H25D . . 109.5 ?
    N10 C25' H25E . . 109.5 ?
    H25D C25' H25E . . 109.5 ?
    N10 C25' H25F . . 109.5 ?
    H25D C25' H25F . . 109.5 ?
    H25E C25' H25F . . 109.5 ?
    N10 C26' H26D . . 109.5 ?
    N10 C26' H26E . . 109.5 ?
    H26D C26' H26E . . 109.5 ?
    N10 C26' H26F . . 109.5 ?
    H26D C26' H26F . . 109.5 ?
    H26E C26' H26F . . 109.5 ?
loop_
    _geom_torsion_atom_site_label_1
    _geom_torsion_atom_site_label_2
    _geom_torsion_atom_site_label_3
    _geom_torsion_atom_site_label_4
    _geom_torsion_site_symmetry_1
    _geom_torsion_site_symmetry_2
    _geom_torsion_site_symmetry_3
    _geom_torsion_site_symmetry_4
    _geom_torsion
    _geom_torsion_publ_flag
    O2 C2 C3 C4 . . . . -179.0(2) ?
    N2 C2 C3 C4 . . . . 4.4(3) ?
    O2 C2 C3 C5 . . . . 1.0(4) ?
    N2 C2 C3 C5 . . . . -175.6(2) ?
    C2 C3 C4 O3 . . . . 177.7(2) ?
    C5 C3 C4 O3 . . . . -2.3(4) ?
    C2 C3 C4 N1 . . . . -2.0(3) ?
    C5 C3 C4 N1 . . . . 178.0(2) ?
    C2 C3 C5 C6 . . . . -43.2(3) ?
    C4 C3 C5 C6 . . . . 136.7(2) ?
    C2 C3 C5 C10 . . . . 137.7(2) ?
    C4 C3 C5 C10 . . . . -42.4(3) ?
    C10 C5 C6 C7 . . . . 1.0(3) ?
    C3 C5 C6 C7 . . . . -178.1(2) ?
    C5 C6 C7 C8 . . . . 3.5(4) ?
    C6 C7 C8 C9 . . . . -4.4(4) ?
    C6 C7 C8 N4 . . . . 177.6(2) ?
    C7 C8 C9 C10 . . . . 0.7(4) ?
    N4 C8 C9 C10 . . . . 178.7(2) ?
    C8 C9 C10 C5 . . . . 4.2(4) ?
    C8 C9 C10 N3 . . . . -168.4(2) ?
    C6 C5 C10 C9 . . . . -4.9(3) ?
    C3 C5 C10 C9 . . . . 174.2(2) ?
    C6 C5 C10 N3 . . . . 167.2(2) ?
    C3 C5 C10 N3 . . . . -13.7(3) ?
    O9 C12 C13 C14 . . . . 179.0(2) ?
    N5 C12 C13 C14 . . . . 1.3(3) ?
    O9 C12 C13 C15 . . . . -4.2(4) ?
    N5 C12 C13 C15 . . . . 178.1(2) ?
    C12 C13 C14 O10 . . . . 178.4(2) ?
    C15 C13 C14 O10 . . . . 1.5(4) ?
    C12 C13 C14 N6 . . . . 0.0(3) ?
    C15 C13 C14 N6 . . . . -176.9(2) ?
    C14 C13 C15 C16 . . . . 130.0(2) ?
    C12 C13 C15 C16 . . . . -46.9(3) ?
    C14 C13 C15 C20 . . . . -44.1(3) ?
    C12 C13 C15 C20 . . . . 139.1(2) ?
    C20 C15 C16 C17 . . . . 1.9(3) ?
    C13 C15 C16 C17 . . . . -172.6(2) ?
    C15 C16 C17 C18 . . . . 0.6(4) ?
    C16 C17 C18 C19 . . . . -1.7(4) ?
    C16 C17 C18 N8 . . . . 177.1(2) ?
    C17 C18 C19 C20 . . . . 0.1(4) ?
    N8 C18 C19 C20 . . . . -178.7(2) ?
    C18 C19 C20 C15 . . . . 2.8(4) ?
    C18 C19 C20 N7 . . . . -174.2(2) ?
    C16 C15 C20 C19 . . . . -3.7(4) ?
    C13 C15 C20 C19 . . . . 170.6(2) ?
    C16 C15 C20 N7 . . . . 173.1(2) ?
    C13 C15 C20 N7 . . . . -12.6(4) ?
    O1 C1 N1 C4 . . . . -174.0(2) ?
    N2 C1 N1 C4 . . . . 6.4(3) ?
    O3 C4 N1 C1 . . . . 176.6(2) ?
    C3 C4 N1 C1 . . . . -3.7(3) ?
    O1 C1 N2 C2 . . . . 176.8(2) ?
    N1 C1 N2 C2 . . . . -3.6(3) ?
    O2 C2 N2 C1 . . . . -178.5(2) ?
    C3 C2 N2 C1 . . . . -1.6(4) ?
    C9 C10 N3 O7 . . . . 136.7(2) ?
    C5 C10 N3 O7 . . . . -36.0(3) ?
    C9 C10 N3 O6 . . . . -40.0(3) ?
    C5 C10 N3 O6 . . . . 147.4(3) ?
    C9 C8 N4 O5 . . . . -171.8(3) ?
    C7 C8 N4 O5 . . . . 6.2(4) ?
    C9 C8 N4 O4 . . . . 8.3(4) ?
    C7 C8 N4 O4 . . . . -173.7(3) ?
    O8 C11 N5 C12 . . . . -179.1(2) ?
    N6 C11 N5 C12 . . . . 0.6(3) ?
    O9 C12 N5 C11 . . . . -179.6(2) ?
    C13 C12 N5 C11 . . . . -1.7(3) ?
    O8 C11 N6 C14 . . . . -179.3(2) ?
    N5 C11 N6 C14 . . . . 1.0(3) ?
    O10 C14 N6 C11 . . . . -179.8(2) ?
    C13 C14 N6 C11 . . . . -1.3(3) ?
    C19 C20 N7 O11 . . . . 144.5(3) ?
    C15 C20 N7 O11 . . . . -32.6(4) ?
    C19 C20 N7 O12 . . . . -33.2(3) ?
    C15 C20 N7 O12 . . . . 149.8(2) ?
    C19 C18 N8 O14 . . . . -175.6(3) ?
    C17 C18 N8 O14 . . . . 5.6(4) ?
    C19 C18 N8 O13 . . . . 4.6(4) ?
    C17 C18 N8 O13 . . . . -174.2(3) ?
loop_
    _geom_hbond_atom_site_label_D
    _geom_hbond_atom_site_label_H
    _geom_hbond_atom_site_label_A
    _geom_hbond_site_symmetry_A
    _geom_hbond_distance_DH
    _geom_hbond_distance_HA
    _geom_hbond_distance_DA
    _geom_hbond_angle_DHA
    N1 H1A O9 3_656 0.80(2) 2.09(2) 2.888(2) 175(2)
    N2 H2A O8 3_666 0.89(3) 2.02(3) 2.905(2) 173(2)
    N5 H5A O3 3_656 0.84(2) 2.10(2) 2.931(2) 169(2)
    N6 H6A O1 3_666 0.85(2) 2.04(3) 2.889(2) 177(2)
    N9 H9A O10 . 1.04(3) 1.62(4) 2.650(2) 167(3)
    N10 H10 O2 . 1.02(4) 1.63(4) 2.644(3) 173(3)
