# Supplementary material for: Trimethyl­ammonium 5-(2,4-dinitro­phenyl)-2,6-dioxo-1,2,3,6-tetra­hydro­pyrimidin-4-olate 0.125-hydrate
Source: Acta Crystallogr Sect E Struct Rep Online. 2013 Mar 28;69(Pt 4):o592–3. doi: 10.1107/S1600536813007915 (PMC3629635; doi:10.1107/S1600536813007915)
Supplement: Supplementary file 2 [file e-69-0o592-Isup2.hkl]

# 
# h,k,l, Fc-squared, Fo-squared, sigma(Fo-squared) and status flag 
# 
data_I
_shelx_title ' KALAIVANIDK1GM in P2(1)/c' 
_shelx_refln_list_code          4 
_shelx_F_calc_maximum      396.73 
_exptl_crystal_F_000      1482.00 
_reflns_d_resolution_high  0.8498 
 
loop_ 
 _symmetry_equiv_pos_as_xyz 
 'x, y, z' 
 '-x, y+1/2, -z+1/2' 
 '-x, -y, -z' 
 'x, -y-1/2, z-1/2' 
 
_cell_length_a    15.0410 
_cell_length_b    10.5460 
_cell_length_c    20.4170 
_cell_angle_alpha  90.000 
_cell_angle_beta   94.953 
_cell_angle_gamma  90.000 
 
_shelx_F_squared_multiplier     1.000 
 
loop_ 
 _refln_index_h 
 _refln_index_k 
 _refln_index_l 
 _refln_F_squared_calc 
 _refln_F_squared_meas 
 _refln_F_squared_sigma 
 _refln_observed_status 
   3   0   0     4223.69     4601.07     53.76 o 
   4   0   0        7.31        9.43      1.69 o 
   5   0   0     1233.84     1394.72     19.05 o 
   6   0   0     2260.35     2659.40     36.24 o 
   7   0   0      888.05      995.33     16.88 o 
   8   0   0      186.25      200.82      7.04 o 
   9   0   0     1109.64     1014.11     18.54 o 
  10   0   0       85.99       82.04      6.37 o 
  11   0   0       20.00       19.00      5.36 o 
  12   0   0     2183.55     2074.95     68.01 o 
  13   0   0        7.67       53.91     12.39 o 
  14   0   0        0.45      -12.45     10.85 o 
  15   0   0      631.10      655.16     50.47 o 
  16   0   0      140.13       76.30     24.00 o 
  17   0   0       18.83       -2.00     15.84 o 
   1   1   0    36183.98    30998.03    647.39 o 
   2   1   0       79.84      103.10      1.96 o 
   3   1   0     8868.78     8304.83     78.61 o 
   4   1   0       32.58       10.20      1.60 o 
   5   1   0     1564.86     1660.58     17.49 o 
   6   1   0      222.48      233.83      4.89 o 
   7   1   0       70.65       44.46      2.79 o 
   8   1   0        3.64        3.72      2.36 o 
   9   1   0       22.42        6.14      2.61 o 
  10   1   0      587.55      565.48     10.54 o 
  11   1   0       53.43       52.72      4.26 o 
  12   1   0      322.13      337.82      9.68 o 
  13   1   0     3068.80     3221.67     45.58 o 
  14   1   0     1032.05     1122.57     28.48 o 
  15   1   0      637.96      730.35     31.46 o 
  16   1   0        0.06       10.32     12.30 o 
  17   1   0        2.64      -17.12     11.42 o 
   0   2   0     3538.84     2972.70     41.47 o 
   1   2   0     9217.27     7960.45    118.79 o 
   2   2   0      886.78      965.98     15.86 o 
   3   2   0    18587.49    18882.79    186.60 o 
   4   2   0       51.14       20.33      1.88 o 
   5   2   0     7568.77     7528.14     73.00 o 
   6   2   0     1103.41     1120.76     14.46 o 
   7   2   0      423.40      436.11      7.86 o 
   8   2   0      214.77      178.93      5.40 o 
   9   2   0        0.57       -0.38      2.25 o 
  10   2   0      151.32      143.00      5.63 o 
  11   2   0        0.52        2.13      2.81 o 
  12   2   0      480.68      495.23     11.63 o 
  13   2   0      118.26      106.78     10.22 o 
  14   2   0      350.58      359.32     17.99 o 
  15   2   0      158.20      151.02     12.52 o 
  16   2   0        5.29      -17.00     11.33 o 
  17   2   0       27.96       21.81     15.77 o 
   1   3   0     1753.03     1484.56     20.33 o 
   2   3   0     8896.01     8542.78    128.24 o 
   3   3   0     1440.02     1651.81     32.42 o 
   4   3   0      256.00      208.62      4.90 o 
   5   3   0     2199.89     2486.61     28.17 o 
   6   3   0      162.21      171.22      6.67 o 
   7   3   0     1814.93     2085.55     25.20 o 
   8   3   0       17.97       20.42      3.01 o 
   9   3   0        0.32       -4.08      2.72 o 
  10   3   0       34.57       31.81      3.72 o 
  11   3   0       63.71       51.08      4.56 o 
  12   3   0      323.41      321.18     12.81 o 
  13   3   0       19.37        2.38     10.02 o 
  14   3   0       76.78       62.50      9.78 o 
  15   3   0       30.36       16.43     10.40 o 
  16   3   0        0.01       -4.51     13.64 o 
  17   3   0       58.10       28.08     12.21 o 
   0   4   0       46.76       59.19      2.90 o 
   1   4   0      276.84      220.30      5.83 o 
   2   4   0       55.02       76.81      5.10 o 
   3   4   0       31.95       17.42      3.88 o 
   4   4   0        1.12       -1.23      2.80 o 
   5   4   0       44.66       45.33      2.97 o 
   6   4   0     1787.26     1757.46     23.85 o 
   7   4   0        0.02       -3.45      2.51 o 
   8   4   0      236.86      246.36      7.41 o 
   9   4   0      113.71      115.13      5.25 o 
  10   4   0       13.45       14.52      3.59 o 
  11   4   0       42.12       42.17      4.95 o 
  12   4   0        0.83       -1.04      4.92 o 
  13   4   0       15.08        4.88      6.65 o 
  14   4   0        8.21       -1.65      7.04 o 
  15   4   0        2.22       12.27      8.26 o 
  16   4   0        0.58       -5.63      8.27 o 
   1   5   0       80.88      112.96      4.52 o 
   2   5   0      121.33      128.52      7.04 o 
   3   5   0      282.70      203.90      9.39 o 
   4   5   0      619.56      594.54     14.73 o 
   5   5   0       11.74        7.76      2.70 o 
   6   5   0      204.43      214.74      7.01 o 
   7   5   0      737.79      837.38     14.81 o 
   8   5   0       15.36       13.23      3.61 o 
   9   5   0        8.10        7.91      3.60 o 
  10   5   0       12.75        9.96      4.04 o 
  11   5   0       31.02       41.77      6.41 o 
  12   5   0       13.95       -0.14      6.39 o 
  13   5   0       48.58       29.81      8.30 o 
  14   5   0      119.86      107.08     11.67 o 
  15   5   0       25.82       17.50      8.77 o 
  16   5   0      110.35      120.96     14.72 o 
   0   6   0     3264.05     3704.08     74.11 o 
   1   6   0      380.01      404.90      9.92 o 
   2   6   0      279.99      258.13      8.32 o 
   3   6   0     1105.02     1050.65     24.95 o 
   4   6   0      183.74      166.67      8.04 o 
   5   6   0      418.30      436.69     14.57 o 
   6   6   0     1190.38     1209.39     26.93 o 
   7   6   0      371.78      401.02      8.91 o 
   8   6   0      144.67      153.45      6.35 o 
   9   6   0      362.26      358.16     10.32 o 
  10   6   0       69.75       69.54      5.87 o 
  11   6   0        0.04       -5.14      5.33 o 
  12   6   0        2.44       -3.03      7.39 o 
  13   6   0      112.64      123.61     15.41 o 
  14   6   0       24.79       42.58      9.31 o 
  15   6   0        1.01       -2.34      7.77 o 
   1   7   0      343.25      344.09      8.75 o 
   2   7   0      120.44      102.15      5.53 o 
   3   7   0      218.66      193.70      6.49 o 
   4   7   0       78.59       87.58      6.76 o 
   5   7   0      593.53      555.25     16.01 o 
   6   7   0       93.51      109.82      8.29 o 
   7   7   0      671.14      684.18     20.56 o 
   8   7   0     1042.06     1052.29     18.19 o 
   9   7   0     2377.23     2458.65     46.47 o 
  10   7   0      386.58      369.80     14.23 o 
  11   7   0        8.45        4.82      6.49 o 
  12   7   0        4.11        5.22      6.62 o 
  13   7   0      131.38      138.01     11.82 o 
  14   7   0       14.88       12.32      9.15 o 
   0   8   0      151.69      171.39     13.16 o 
   1   8   0      282.47      295.31     11.34 o 
   2   8   0      497.75      478.73     12.78 o 
   3   8   0      299.21      309.25      8.48 o 
   4   8   0     1913.97     1998.99     37.42 o 
   5   8   0     2813.01     2631.69     52.95 o 
   6   8   0     2164.81     2028.10     44.42 o 
   7   8   0      351.33      339.91     19.57 o 
   8   8   0      134.78      103.18     13.20 o 
   9   8   0       98.05       76.98      7.76 o 
  10   8   0      300.24      324.46     13.52 o 
  11   8   0      103.15       99.56     10.37 o 
  12   8   0        2.99       -1.46      7.82 o 
  13   8   0        0.00       -8.70      9.61 o 
   1   9   0      548.49      590.71     17.21 o 
   2   9   0       58.95       88.42      6.83 o 
   3   9   0      573.17      594.61     14.80 o 
   4   9   0       31.46       40.82      8.96 o 
   5   9   0      312.80      337.72     18.36 o 
   6   9   0     1365.90     1389.90     42.86 o 
   7   9   0      398.71      353.53     23.06 o 
   8   9   0      201.69      167.84     15.87 o 
   9   9   0      100.99      101.64     15.47 o 
  10   9   0      217.91      227.43     19.20 o 
  11   9   0       12.16        5.13      6.45 o 
  12   9   0        0.54        4.46      8.25 o 
   0  10   0        0.15        5.54     12.15 o 
   1  10   0       56.48       34.40      7.26 o 
   2  10   0      105.41      109.54      7.99 o 
   3  10   0       32.72       16.83      5.80 o 
   4  10   0       75.81       57.33      5.53 o 
   5  10   0       27.25       30.17     15.09 o 
   6  10   0      162.31      135.70     14.30 o 
   7  10   0        1.53       13.17      9.16 o 
   8  10   0       40.10       51.08     12.07 o 
   9  10   0      821.69      909.81     35.09 o 
  10  10   0      119.70      149.18     17.29 o 
   1  11   0       10.64        3.17      5.37 o 
   2  11   0       62.42       53.34      6.67 o 
   3  11   0      322.81      358.57     16.48 o 
   4  11   0      531.34      553.03     15.90 o 
   5  11   0        4.85       13.20     11.22 o 
   6  11   0        0.03       -1.96      9.08 o 
   7  11   0       79.79       85.31     13.17 o 
   8  11   0      217.99      279.47     50.77 o 
   0  12   0        1.75        2.13      7.97 o 
   1  12   0        2.50        3.53      6.17 o 
   2  12   0        1.90        7.39      5.60 o 
   3  12   0       25.88       30.68      6.20 o 
   4  12   0       34.99       52.69     13.69 o 
 -17   1   1        2.06       -9.65     12.15 o 
 -16   1   1        4.57      -15.95     10.64 o 
 -15   1   1       14.11        4.08      9.77 o 
 -14   1   1      205.28      191.98     18.49 o 
 -13   1   1     1288.52     1428.04     24.94 o 
 -12   1   1        6.04        8.28      3.90 o 
 -11   1   1        0.21       -2.32      2.99 o 
 -10   1   1       19.09       16.55      3.40 o 
  -9   1   1      790.80      817.01     13.36 o 
  -8   1   1     1826.04     1929.96     22.94 o 
  -7   1   1      620.05      565.24      8.48 o 
  -6   1   1     3004.68     2704.71     30.38 o 
  -5   1   1     3640.56     3772.82     37.86 o 
  -4   1   1       69.66       50.45      1.96 o 
  -3   1   1       68.81       66.48      2.32 o 
  -2   1   1       96.38      111.84      2.09 o 
  -1   1   1     1011.64      742.06     28.10 o 
   0   1   1     1017.54      761.75     24.16 o 
   1   1   1     3753.21     3321.32     77.45 o 
   2   1   1     6005.10     5787.39     53.01 o 
   3   1   1     4823.87     4885.44     45.01 o 
   4   1   1     2289.93     2338.91     22.99 o 
   5   1   1        6.06       -0.77      1.29 o 
   6   1   1     1550.38     1669.56     17.22 o 
   7   1   1     2366.37     2687.95     26.44 o 
   8   1   1      724.35      696.27     10.88 o 
   9   1   1      179.77      193.89      5.93 o 
  10   1   1      358.35      317.46      7.85 o 
  11   1   1      202.68      183.57      6.44 o 
  12   1   1      629.13      672.41     14.58 o 
  13   1   1     5013.17     4988.03     65.55 o 
  14   1   1      253.36      354.10     16.22 o 
  15   1   1      105.97      101.12     15.43 o 
  16   1   1        7.30        1.00     12.92 o 
  17   1   1       10.99       12.04     13.27 o 
 -17   2   1        4.52        7.69     12.09 o 
 -16   2   1        6.26      -10.42     10.09 o 
 -15   2   1       29.32       13.68      7.88 o 
 -14   2   1       16.12        8.26      6.69 o 
 -13   2   1      160.29      153.56     11.20 o 
 -12   2   1      155.43      141.85      8.08 o 
 -11   2   1       32.26       23.55      3.87 o 
 -10   2   1      934.06     1000.83     15.36 o 
  -9   2   1       41.90       28.80      3.24 o 
  -8   2   1      419.58      474.70      8.73 o 
  -7   2   1      421.71      434.56      7.88 o 
  -6   2   1     7625.11     8236.95     85.53 o 
  -5   2   1     1182.29     1186.10     13.49 o 
  -4   2   1    15412.40    14819.08    146.57 o 
  -3   2   1     2594.63     2637.15     26.64 o 
  -2   2   1     2255.39     2019.13     24.18 o 
  -1   2   1     7915.64     7314.53     93.26 o 
   0   2   1    27426.27    27139.35    270.71 o 
   1   2   1     2803.40     2641.01     30.69 o 
   2   2   1     4092.91     4156.29     47.25 o 
   3   2   1     1270.24      992.33      9.88 o 
   4   2   1     1291.81     1312.35     13.22 o 
   5   2   1      868.44      790.81     10.11 o 
   6   2   1     4919.45     4868.27     55.56 o 
   7   2   1     1288.79     1069.96     15.79 o 
   8   2   1      357.95      450.63      8.47 o 
   9   2   1      783.12      811.08     12.92 o 
  10   2   1      103.30       91.92      4.75 o 
  11   2   1       59.87       79.43      4.81 o 
  12   2   1      828.60      813.74     20.44 o 
  13   2   1       46.95       52.48      8.80 o 
  14   2   1      618.62      534.71     19.31 o 
  15   2   1      380.80      374.73     17.44 o 
  16   2   1       72.20       76.87     14.33 o 
  17   2   1        7.21       15.53     30.23 o 
 -17   3   1       28.32       35.23     12.38 o 
 -16   3   1        2.73       -3.88     12.08 o 
 -15   3   1       79.34       71.50     10.20 o 
 -14   3   1        5.67      -11.22      8.70 o 
 -13   3   1       34.08       29.86      7.91 o 
 -12   3   1      335.40      351.50     13.27 o 
 -11   3   1      397.13      380.87      9.48 o 
 -10   3   1       13.01        1.41      3.02 o 
  -9   3   1     1473.27     1526.82     21.78 o 
  -8   3   1     1489.99     1640.99     22.38 o 
  -7   3   1     5996.82     6339.10     68.10 o 
  -6   3   1     6038.77     6252.02     70.07 o 
  -5   3   1     2138.42     2214.77     26.90 o 
  -4   3   1      284.14      244.54      5.80 o 
  -3   3   1      306.02      288.14      6.41 o 
  -2   3   1      566.55      465.00     10.48 o 
  -1   3   1      198.66      161.03      3.82 o 
   0   3   1     8203.39     8546.43     94.68 o 
   1   3   1     1960.01     1794.34     22.68 o 
   2   3   1      591.37      551.79     10.61 o 
   3   3   1      291.13      233.65      5.19 o 
   4   3   1       12.38       13.96      1.87 o 
   5   3   1      201.88      211.08      5.18 o 
   6   3   1      439.10      490.32      8.16 o 
   7   3   1     2641.81     2758.41     32.07 o 
   8   3   1      306.40      305.83      8.85 o 
   9   3   1      318.79      320.43      8.23 o 
  10   3   1      135.84      119.98      5.38 o 
  11   3   1       24.05       26.50      4.02 o 
  12   3   1      163.03      156.13      9.71 o 
  13   3   1      246.05      246.61     13.83 o 
  14   3   1      138.46      143.67     12.75 o 
  15   3   1        4.87       -4.77      6.95 o 
  16   3   1        0.10        0.93     10.03 o 
  17   3   1       31.57       31.18     13.62 o 
 -16   4   1       29.01       14.04     10.62 o 
 -15   4   1        6.19        0.42      7.22 o 
 -14   4   1       63.48       36.71     12.31 o 
 -13   4   1        0.18       -9.12      6.18 o 
 -12   4   1      133.53      124.67     10.19 o 
 -11   4   1      112.14      109.43      6.97 o 
 -10   4   1      260.18      230.26      8.26 o 
  -9   4   1      277.62      262.93      7.67 o 
  -8   4   1      672.78      753.46     13.63 o 
  -7   4   1     1406.84     1423.78     20.81 o 
  -6   4   1     4449.80     4993.14     60.27 o 
  -5   4   1      125.32      149.93      4.98 o 
  -4   4   1       29.81       39.83      3.49 o 
  -3   4   1      179.51      168.86      7.79 o 
  -2   4   1      252.34      246.06      5.83 o 
  -1   4   1     1493.17     1412.61     23.81 o 
   0   4   1      984.88     1187.82     14.68 o 
   1   4   1     1661.89     1713.66     29.92 o 
   2   4   1     1286.46     1171.06     21.14 o 
   3   4   1      485.61      464.37     13.52 o 
   4   4   1      169.81      185.00      5.42 o 
   5   4   1      318.72      339.50      7.33 o 
   6   4   1      335.78      282.77      6.82 o 
   7   4   1       65.91       54.38      3.37 o 
   8   4   1        1.77        1.50      2.54 o 
   9   4   1      231.25      231.18      7.24 o 
  10   4   1      136.23      134.99      6.06 o 
  11   4   1       38.97       40.93      4.86 o 
  12   4   1       11.67       17.30      5.86 o 
  13   4   1        2.26       -8.16      5.87 o 
  14   4   1       20.67        1.97      7.34 o 
  15   4   1        7.55       -1.56      6.84 o 
  16   4   1       15.57       25.62      9.17 o 
 -16   5   1        8.63       19.44     10.00 o 
 -15   5   1       71.36       53.50     10.12 o 
 -14   5   1      180.13      168.30     14.40 o 
 -13   5   1      618.71      600.94     33.15 o 
 -12   5   1      278.11      242.00     13.25 o 
 -11   5   1       50.66       50.70      7.35 o 
 -10   5   1        9.41        7.53      4.01 o 
  -9   5   1       14.36        6.90      3.66 o 
  -8   5   1      141.38      129.11      6.25 o 
  -7   5   1      379.44      442.31      9.75 o 
  -6   5   1        2.74       -2.92      1.94 o 
  -5   5   1      429.80      408.31      9.85 o 
  -4   5   1      428.76      426.87     14.02 o 
  -3   5   1     5842.08     5730.20    100.34 o 
  -2   5   1        5.94        3.47      2.08 o 
  -1   5   1      275.45      276.66      8.54 o 
   0   5   1       10.81       12.00      1.96 o 
   1   5   1      233.52      238.61      6.26 o 
   2   5   1     1174.82     1208.86     18.00 o 
   3   5   1       69.67       72.11      5.25 o 
   4   5   1      660.66      664.97     15.82 o 
   5   5   1      299.16      308.05      7.47 o 
   6   5   1     1391.29     1368.48     23.60 o 
   7   5   1       43.39       36.42      5.52 o 
   8   5   1       13.31        6.98      3.77 o 
   9   5   1       62.97       62.92      5.09 o 
  10   5   1       60.90       64.06      5.03 o 
  11   5   1        6.93        6.37      5.02 o 
  12   5   1      358.51      406.84     16.64 o 
  13   5   1       32.44       13.72      9.46 o 
  14   5   1       57.12       46.71      9.24 o 
  15   5   1        2.78       -2.09      9.31 o 
  16   5   1        2.21      -10.13      8.69 o 
 -15   6   1       23.73       21.13      8.75 o 
 -14   6   1      175.26      171.30     13.05 o 
 -13   6   1       38.34       30.13      8.35 o 
 -12   6   1      366.82      352.35     15.92 o 
 -11   6   1       13.31       13.13      6.34 o 
 -10   6   1       18.14       11.97      4.31 o 
  -9   6   1      277.00      311.44     11.53 o 
  -8   6   1      103.77      115.74      5.68 o 
  -7   6   1      531.89      571.86     11.23 o 
  -6   6   1      906.09      908.01     16.34 o 
  -5   6   1      363.42      385.42     22.79 o 
  -4   6   1        0.33        2.11      3.91 o 
  -3   6   1      695.23      746.85     14.04 o 
  -2   6   1     1285.94     1359.95     24.22 o 
  -1   6   1     2038.54     2252.76     33.94 o 
   0   6   1      451.06      475.53      9.80 o 
   1   6   1      453.37      414.42     13.20 o 
   2   6   1      699.88      712.22     13.23 o 
   3   6   1        1.43       -1.04      3.42 o 
   4   6   1       21.97       14.10      4.07 o 
   5   6   1        1.62       -3.04      4.02 o 
   6   6   1       15.03       11.70      3.10 o 
   7   6   1       41.82       47.02      3.46 o 
   8   6   1        8.06        8.63      5.37 o 
   9   6   1       13.94       15.09      4.07 o 
  10   6   1      121.74      122.52      6.96 o 
  11   6   1       94.49       78.73     10.43 o 
  12   6   1       83.01       75.24      9.24 o 
  13   6   1       39.43       52.02      9.07 o 
  14   6   1       20.05       35.20      8.76 o 
  15   6   1       16.25       12.61      8.52 o 
 -14   7   1       20.10       24.60     10.02 o 
 -13   7   1      138.66      163.17     12.51 o 
 -12   7   1        1.78       -9.42      6.28 o 
 -11   7   1        1.34       -7.43      8.07 o 
 -10   7   1      781.89      837.57     19.90 o 
  -9   7   1     1133.96     1105.95     19.99 o 
  -8   7   1      666.72      713.11     13.92 o 
  -7   7   1       99.85      101.69      6.42 o 
  -6   7   1       65.09       82.44      7.66 o 
  -5   7   1       68.52       65.92      6.78 o 
  -4   7   1        5.46        9.47      4.98 o 
  -3   7   1       40.65       35.15      3.50 o 
  -2   7   1       39.95       32.89      3.78 o 
  -1   7   1        0.25       -0.04      2.67 o 
   0   7   1       30.96       43.92      4.91 o 
   1   7   1      356.11      364.70      9.78 o 
   2   7   1        2.27        4.29      2.50 o 
   3   7   1       25.46       22.88      2.92 o 
   4   7   1       37.04       26.61      4.98 o 
   5   7   1      114.66      116.91      8.04 o 
   6   7   1      149.88      146.76     16.86 o 
   7   7   1      118.71      114.55      6.19 o 
   8   7   1     1268.83     1279.29     21.25 o 
   9   7   1     1698.05     1656.65     27.11 o 
  10   7   1      301.15      304.66     19.13 o 
  11   7   1      183.12      149.43     11.43 o 
  12   7   1       61.13       35.84      9.60 o 
  13   7   1        0.80       -2.22      6.78 o 
  14   7   1       52.47       45.75     10.62 o 
 -13   8   1       68.39       47.94     10.06 o 
 -12   8   1       12.20       19.77      8.63 o 
 -11   8   1      213.23      218.82     13.83 o 
 -10   8   1      123.75      116.35      8.18 o 
  -9   8   1        3.61       -0.22      6.51 o 
  -8   8   1       94.55      114.47     20.41 o 
  -7   8   1       57.63       28.39     10.66 o 
  -6   8   1       16.63        5.15      7.70 o 
  -5   8   1       68.75       29.99     11.04 o 
  -4   8   1      445.78      445.42     14.71 o 
  -3   8   1       63.52       74.72      4.90 o 
  -2   8   1       81.20       68.32      8.03 o 
  -1   8   1      386.50      394.05     11.47 o 
   0   8   1      530.07      542.44     15.59 o 
   1   8   1      470.16      529.23     13.43 o 
   2   8   1      101.66      113.82      6.17 o 
   3   8   1        6.05       12.57      3.72 o 
   4   8   1     2044.57     2069.21     40.42 o 
   5   8   1     2710.74     2615.30     53.00 o 
   6   8   1      247.74      222.47     13.26 o 
   7   8   1      227.49      201.73     15.79 o 
   8   8   1       21.50       10.87      9.09 o 
   9   8   1       29.38       23.37      6.29 o 
  10   8   1      105.27      100.86      8.68 o 
  11   8   1       42.80       36.31      8.25 o 
  12   8   1      120.43      132.80     12.17 o 
  13   8   1       30.25       25.73      9.35 o 
 -12   9   1        0.12       -1.34      8.10 o 
 -11   9   1        2.97       -3.79      7.25 o 
 -10   9   1        9.59       -0.16      7.70 o 
  -9   9   1       42.23       35.77     10.89 o 
  -8   9   1      205.13      173.36     16.23 o 
  -7   9   1      171.58      172.59     17.22 o 
  -6   9   1       52.76       38.16     10.32 o 
  -5   9   1      124.22      148.12     13.14 o 
  -4   9   1      252.24      239.03     10.67 o 
  -3   9   1      356.74      294.57     11.52 o 
  -2   9   1        2.75       -0.58      4.72 o 
  -1   9   1      251.93      266.29      9.80 o 
   0   9   1       69.56       64.04      5.87 o 
   1   9   1      273.18      292.07     10.53 o 
   2   9   1      158.10      134.30      8.18 o 
   3   9   1      944.12      976.31     22.34 o 
   4   9   1     1076.76     1055.01     31.89 o 
   5   9   1       42.08       40.06      9.50 o 
   6   9   1      222.70      250.86     20.76 o 
   7   9   1      153.32      149.72     16.34 o 
   8   9   1        1.93       -7.56      8.43 o 
   9   9   1      119.02      111.46     18.40 o 
  10   9   1       18.32       28.38     11.14 o 
  11   9   1        1.77       -1.90      8.84 o 
  12   9   1       52.69       41.57      9.82 o 
 -10  10   1       59.17       44.75     13.15 o 
  -9  10   1       22.56       30.20     11.38 o 
  -8  10   1       29.98       51.88     11.81 o 
  -7  10   1        6.83       12.50      9.93 o 
  -6  10   1      171.41      179.02     15.53 o 
  -5  10   1       40.97       38.55     11.07 o 
  -4  10   1        5.29        3.44      3.48 o 
  -3  10   1       73.78       75.88      5.31 o 
  -2  10   1       80.90       86.22      7.77 o 
  -1  10   1        0.18       -0.87      6.84 o 
   0  10   1      154.64      156.53     10.65 o 
   1  10   1      166.49      143.23     10.46 o 
   2  10   1       33.31       15.82      5.55 o 
   3  10   1      200.36      200.61     20.85 o 
   4  10   1      456.95      414.23     12.79 o 
   5  10   1      625.66      631.31     30.65 o 
   6  10   1      147.79      158.70     15.10 o 
   7  10   1       16.79       30.42     10.50 o 
   8  10   1      309.71      260.34     19.39 o 
   9  10   1       23.45       37.80     12.24 o 
  10  10   1       10.75       -4.17     11.60 o 
  -8  11   1       12.17       -5.44     13.32 o 
  -7  11   1        5.23        3.93      9.17 o 
  -6  11   1        3.65       16.09     15.90 o 
  -5  11   1        0.31        4.82      5.04 o 
  -4  11   1      376.98      394.02     15.59 o 
  -3  11   1       23.42       18.23      5.70 o 
  -2  11   1        0.26        4.73      5.09 o 
  -1  11   1        2.11        1.54      5.25 o 
   0  11   1      182.80      209.39     12.91 o 
   1  11   1       98.68       91.51     11.20 o 
   2  11   1      271.77      248.51     14.46 o 
   3  11   1      259.83      250.65     15.35 o 
   4  11   1        2.98        7.59     10.79 o 
   5  11   1      216.18      194.50     19.02 o 
   6  11   1       37.11       20.04     12.91 o 
   7  11   1        4.85       18.20     12.54 o 
   8  11   1       38.00       60.09     17.87 o 
  -4  12   1       61.85       89.21     11.77 o 
  -3  12   1       69.49       76.84      7.53 o 
  -2  12   1        0.15       -2.57      5.23 o 
  -1  12   1       10.87       10.68      6.05 o 
   0  12   1        2.51       11.32      6.24 o 
   1  12   1       12.39        3.44     10.55 o 
   2  12   1       26.08       40.03      6.74 o 
   3  12   1       15.43       13.21      8.92 o 
   4  12   1        3.83       21.23     20.77 o 
 -17   0   2        5.56        2.62     15.69 o 
 -16   0   2      442.50      550.64     46.62 o 
 -15   0   2        1.87        6.46     15.54 o 
 -14   0   2     1294.95     1288.04     38.59 o 
 -13   0   2     1096.07     1107.14     29.64 o 
 -12   0   2       34.56       25.32      6.02 o 
 -11   0   2       47.94       41.93      6.55 o 
 -10   0   2      374.11      379.17     12.02 o 
  -9   0   2      145.41      193.04      8.30 o 
  -8   0   2      197.68      168.10      7.39 o 
  -7   0   2      281.02      241.45      8.13 o 
  -6   0   2     1105.44     1124.97     19.65 o 
  -5   0   2     2273.27     2302.36     34.37 o 
  -4   0   2      139.45      147.70      5.17 o 
  -3   0   2    26035.63    26181.86    351.11 o 
  -2   0   2     2565.02     2142.89     33.70 o 
  -1   0   2     5899.13     5908.67    141.71 o 
   1   0   2      658.91      597.07     14.06 o 
   2   0   2     1432.01     1246.71     15.85 o 
   3   0   2    43581.10    43311.06    487.96 o 
   4   0   2       25.42       38.40      2.41 o 
   5   0   2      613.74      666.80     11.76 o 
   6   0   2    11604.86    11607.25    143.19 o 
   7   0   2      609.40      605.95     12.18 o 
   8   0   2       17.49        6.92      2.90 o 
   9   0   2       74.98       52.22      4.88 o 
  10   0   2       26.24       33.84      5.08 o 
  11   0   2     2003.63     2085.87     39.84 o 
  12   0   2        0.16       11.93     10.03 o 
  13   0   2     1133.00     1126.91     30.34 o 
  14   0   2      211.38      223.03     22.24 o 
  15   0   2      605.79      665.61     51.24 o 
  16   0   2       41.25       30.30     19.08 o 
  17   0   2      416.54      466.94     46.92 o 
 -17   1   2       94.02       96.32     19.51 o 
 -16   1   2       10.20       13.82     12.98 o 
 -15   1   2       10.45        0.28      9.71 o 
 -14   1   2        0.54       19.31      7.58 o 
 -13   1   2      354.78      398.09     12.17 o 
 -12   1   2      246.37      276.99      8.87 o 
 -11   1   2      225.22      220.49      7.48 o 
 -10   1   2       64.67       53.76      4.37 o 
  -9   1   2      111.56      129.05      5.26 o 
  -8   1   2      241.64      253.03      6.70 o 
  -7   1   2       96.00      114.10      4.10 o 
  -6   1   2     1601.84     1480.66     17.19 o 
  -5   1   2        1.66       -1.16      1.42 o 
  -4   1   2     2213.96     2292.47     25.18 o 
  -3   1   2     2419.68     2413.24     27.20 o 
  -2   1   2     1806.41     1767.66     21.15 o 
  -1   1   2     1062.20     1109.56     12.24 o 
   0   1   2        1.28       -0.03      0.51 o 
   1   1   2     3258.92     3399.31     35.89 o 
   2   1   2        6.08        1.62      0.73 o 
   3   1   2        5.23       -1.34      0.89 o 
   4   1   2     4607.46     4602.94     41.51 o 
   5   1   2      377.64      416.96      6.25 o 
   6   1   2        1.91        2.87      1.71 o 
   7   1   2     5577.75     5983.55     54.40 o 
   8   1   2       81.67       75.18      4.43 o 
   9   1   2      344.22      354.26      7.83 o 
  10   1   2       17.24       15.58      3.13 o 
  11   1   2       37.67       41.63      4.40 o 
  12   1   2     4928.73     4944.76     64.28 o 
  13   1   2      134.61      159.32     20.06 o 
  14   1   2      135.87      142.70     11.47 o 
  15   1   2      257.74      216.30     19.26 o 
  16   1   2       27.02       33.46     13.42 o 
  17   1   2        8.54       36.73     14.63 o 
 -17   2   2       32.72       19.32     13.14 o 
 -16   2   2      112.15      100.62     15.48 o 
 -15   2   2      472.39      475.20     18.95 o 
 -14   2   2        0.91       -1.98      6.62 o 
 -13   2   2      680.24      748.75     22.23 o 
 -12   2   2      277.40      311.47     11.85 o 
 -11   2   2       60.59       65.02      4.87 o 
 -10   2   2       20.36       20.41      3.24 o 
  -9   2   2     1086.80     1007.61     19.69 o 
  -8   2   2        3.59        0.26      2.23 o 
  -7   2   2       37.23       28.88      2.74 o 
  -6   2   2     1306.54     1322.12     17.72 o 
  -5   2   2     5930.43     5489.15     59.78 o 
  -4   2   2        1.87       13.65      1.70 o 
  -3   2   2      511.12      404.94      5.86 o 
  -2   2   2     4926.93     4696.64     45.63 o 
  -1   2   2       17.78       21.94      1.28 o 
   0   2   2     2261.05     2222.28     25.31 o 
   1   2   2      468.23      449.62      5.51 o 
   2   2   2      433.20      458.48      5.41 o 
   3   2   2     4191.43     4293.86     38.80 o 
   4   2   2     5562.88     5270.11     47.11 o 
   5   2   2       15.34       27.45      2.28 o 
   6   2   2     8857.63     9214.97    101.61 o 
   7   2   2     1869.08     1889.43     32.95 o 
   8   2   2     1089.04     1156.87     17.40 o 
   9   2   2     1354.08     1490.59     21.78 o 
  10   2   2      214.50      236.92      7.00 o 
  11   2   2       29.22       24.67      3.54 o 
  12   2   2      338.32      367.45     12.11 o 
  13   2   2       40.32       38.29      8.36 o 
  14   2   2      202.73      203.51     13.18 o 
  15   2   2       33.78       44.49      9.88 o 
  16   2   2        9.74        5.37     10.21 o 
  17   2   2       10.50       26.81     17.46 o 
 -17   3   2       57.85       39.11     14.57 o 
 -16   3   2        3.04       -9.83      9.00 o 
 -15   3   2       38.35       22.41      9.15 o 
 -14   3   2      900.19      882.78     31.02 o 
 -13   3   2        1.64       -9.45      6.30 o 
 -12   3   2       85.49       84.76      8.16 o 
 -11   3   2      361.48      332.40      9.76 o 
 -10   3   2      190.60      169.27      6.97 o 
  -9   3   2      149.54      134.19      6.86 o 
  -8   3   2      675.11      664.36     13.82 o 
  -7   3   2      166.57      146.88      6.78 o 
  -6   3   2     4368.86     4624.07     56.58 o 
  -5   3   2     4190.26     4208.99     48.47 o 
  -4   3   2       38.03       28.83      2.36 o 
  -3   3   2      882.50     1026.25     17.01 o 
  -2   3   2      111.19       76.29      3.06 o 
  -1   3   2     7032.59     7197.59     79.30 o 
   0   3   2     4786.15     4607.26     51.18 o 
   1   3   2     1305.70     1524.74     20.66 o 
   2   3   2      782.48      770.14     10.31 o 
   3   3   2        4.20       10.58      1.55 o 
   4   3   2     7350.19     7651.38     90.64 o 
   5   3   2     1534.18     1408.92     16.49 o 
   6   3   2     4761.57     5145.08     55.61 o 
   7   3   2      207.37      231.20      6.04 o 
   8   3   2     3434.49     3440.08     41.81 o 
   9   3   2        1.45       -3.55      2.37 o 
  10   3   2      144.03      133.10      6.78 o 
  11   3   2        4.33        8.66      3.51 o 
  12   3   2      373.59      354.60     14.62 o 
  13   3   2       94.83       71.55      9.24 o 
  14   3   2       62.59       57.52      9.36 o 
  15   3   2       18.95       22.28      7.95 o 
  16   3   2       68.12       77.00     16.63 o 
 -16   4   2       14.89       14.74      8.84 o 
 -15   4   2       19.72        3.39      7.66 o 
 -14   4   2      341.42      345.74     16.60 o 
 -13   4   2       12.43       -7.10      6.32 o 
 -12   4   2        2.67        0.39      5.39 o 
 -11   4   2       23.66       19.21      5.29 o 
 -10   4   2      133.82      142.41      6.59 o 
  -9   4   2      314.04      312.13     10.01 o 
  -8   4   2      612.92      597.89     11.85 o 
  -7   4   2       18.19       30.51      3.39 o 
  -6   4   2     4170.31     4275.51     56.37 o 
  -5   4   2      939.37      975.28     14.46 o 
  -4   4   2       36.92       41.63      3.09 o 
  -3   4   2      244.35      216.04      5.96 o 
  -2   4   2     2248.10     2463.55     36.25 o 
  -1   4   2      188.06      176.27      5.56 o 
   0   4   2     2196.11     2514.63     30.78 o 
   1   4   2     2191.74     2560.19     36.13 o 
   2   4   2       62.02       62.70      2.97 o 
   3   4   2        0.24        2.33      1.97 o 
   4   4   2     2353.63     2314.57     32.38 o 
   5   4   2      425.75      430.86      9.52 o 
   6   4   2     1287.86     1347.84     18.06 o 
   7   4   2      107.11       97.61      4.19 o 
   8   4   2        0.95        2.27      2.74 o 
   9   4   2       71.80       76.95      4.54 o 
  10   4   2      135.83      134.79      6.08 o 
  11   4   2      270.51      300.36     11.84 o 
  12   4   2        3.52       -1.39      5.40 o 
  13   4   2        1.14       12.52      6.85 o 
  14   4   2        9.11       -8.45      6.59 o 
  15   4   2        2.51       -8.59      6.36 o 
  16   4   2        5.54       -2.35      7.92 o 
 -16   5   2      129.18      132.71     16.78 o 
 -15   5   2        1.10       -7.21      7.51 o 
 -14   5   2       47.00       31.20      8.73 o 
 -13   5   2        9.08        7.62      7.43 o 
 -12   5   2       13.00        2.80      6.45 o 
 -11   5   2        0.81       -6.62      4.71 o 
 -10   5   2      104.25      123.99      8.03 o 
  -9   5   2        0.64        0.18      3.67 o 
  -8   5   2     1530.44     1490.24     23.96 o 
  -7   5   2       91.87      107.78      5.34 o 
  -6   5   2     2064.10     2133.01     42.71 o 
  -5   5   2       89.45       95.99      4.86 o 
  -4   5   2      213.19      213.79      6.28 o 
  -3   5   2     1280.69     1341.19     21.96 o 
  -2   5   2       77.89       77.12      3.91 o 
  -1   5   2     4188.93     4750.29     70.76 o 
   0   5   2     2811.41     2986.96     36.51 o 
   1   5   2       15.00       12.72      2.36 o 
   2   5   2      331.66      361.23      7.95 o 
   3   5   2     1957.36     1796.14     25.79 o 
   4   5   2       65.38       62.78      3.44 o 
   5   5   2       48.93       45.59      5.24 o 
   6   5   2     2471.01     2528.61     39.37 o 
   7   5   2      146.87      180.26      8.00 o 
   8   5   2        3.39        5.25      3.17 o 
   9   5   2      160.44      149.14      7.03 o 
  10   5   2       65.69       63.79      6.82 o 
  11   5   2        2.88        4.93      4.92 o 
  12   5   2      156.09      150.10      9.55 o 
  13   5   2        5.48       -9.85      6.57 o 
  14   5   2        8.40       -5.67      7.24 o 
  15   5   2        7.02       -6.41      7.42 o 
 -15   6   2       12.16        4.02      8.01 o 
 -14   6   2      148.06      141.06     12.51 o 
 -13   6   2       45.20       40.53      8.75 o 
 -12   6   2      485.92      473.08     18.14 o 
 -11   6   2       40.88       50.30      7.91 o 
 -10   6   2       77.07       71.63      7.00 o 
  -9   6   2       23.07        2.85      4.45 o 
  -8   6   2      168.48      141.36      8.91 o 
  -7   6   2      114.86      126.53      5.35 o 
  -6   6   2      825.69      851.92     17.04 o 
  -5   6   2      670.04      686.82     13.97 o 
  -4   6   2      190.23      176.54      5.97 o 
  -3   6   2     1448.11     1514.86     24.86 o 
  -2   6   2     1342.14     1424.62     25.42 o 
  -1   6   2      803.21      829.76     13.63 o 
   0   6   2       48.02       54.73      3.20 o 
   1   6   2     1206.19     1047.12     21.74 o 
   2   6   2        0.08       -1.40      2.52 o 
   3   6   2       16.21       19.25      2.63 o 
   4   6   2       45.11       37.10      3.49 o 
   5   6   2      215.00      219.07      6.38 o 
   6   6   2        4.78        5.15      3.01 o 
   7   6   2      105.78       99.52      5.99 o 
   8   6   2       67.44       72.89      4.74 o 
   9   6   2        0.12        2.57      3.63 o 
  10   6   2      213.90      202.20     11.46 o 
  11   6   2      218.99      194.28     15.09 o 
  12   6   2      116.15      133.96     11.11 o 
  13   6   2      215.17      207.90     13.43 o 
  14   6   2       41.48       27.51     11.16 o 
  15   6   2       26.15       26.37      8.94 o 
 -14   7   2        1.65      -11.78      7.86 o 
 -13   7   2       22.37       17.61      8.01 o 
 -12   7   2        0.12        3.01      6.72 o 
 -11   7   2      309.94      276.45     18.49 o 
 -10   7   2      424.62      450.42     14.26 o 
  -9   7   2      568.31      622.84     16.06 o 
  -8   7   2        2.74        0.04      4.84 o 
  -7   7   2       48.97       60.20      4.48 o 
  -6   7   2        8.24        1.90      3.02 o 
  -5   7   2       46.93       47.82      4.62 o 
  -4   7   2       14.66       21.79      3.06 o 
  -3   7   2       90.99       82.40      6.90 o 
  -2   7   2      145.72      186.04      7.90 o 
  -1   7   2      104.86      105.76      5.41 o 
   0   7   2       17.30       15.42      3.21 o 
   1   7   2        0.06       -0.25      2.65 o 
   2   7   2        0.78       -1.91      2.45 o 
   3   7   2       12.77        6.40      2.69 o 
   4   7   2      218.47      245.96     11.95 o 
   5   7   2      128.95      143.85      9.97 o 
   6   7   2      406.55      389.92     14.18 o 
   7   7   2       13.28        5.50      3.68 o 
   8   7   2      230.45      214.18      7.66 o 
   9   7   2       18.66       11.07      4.50 o 
  10   7   2        0.84       -7.27      4.85 o 
  11   7   2      123.19       89.30      9.29 o 
  12   7   2      731.65      675.74     21.69 o 
  13   7   2       30.93       20.28      9.78 o 
  14   7   2        0.15        1.11      8.66 o 
 -13   8   2       13.30        9.95      9.70 o 
 -12   8   2        0.89        1.27      7.96 o 
 -11   8   2       36.45       48.70      8.64 o 
 -10   8   2       71.99       79.21      7.33 o 
  -9   8   2        2.90       -1.85      8.37 o 
  -8   8   2       27.44       25.10      5.46 o 
  -7   8   2        3.26      -11.37      7.58 o 
  -6   8   2       39.96       20.70      7.88 o 
  -5   8   2        8.99       10.96      7.00 o 
  -4   8   2        0.09        6.87      3.27 o 
  -3   8   2       48.94       37.05      3.43 o 
  -2   8   2       87.76       93.45      7.16 o 
  -1   8   2        0.34        2.44      3.23 o 
   0   8   2        0.53        1.95      3.78 o 
   1   8   2       50.06       60.99      5.30 o 
   2   8   2      109.62      103.87      6.01 o 
   3   8   2     1023.08     1023.98     18.96 o 
   4   8   2     2660.32     2689.79     42.57 o 
   5   8   2      575.99      480.58     18.17 o 
   6   8   2      795.13      726.58     28.25 o 
   7   8   2        2.77       -5.63      8.37 o 
   8   8   2       75.77      104.82      5.43 o 
   9   8   2       62.69       59.15      7.47 o 
  10   8   2       55.83       50.71      6.97 o 
  11   8   2       62.02       60.22      9.07 o 
  12   8   2        9.28       -3.76      8.75 o 
  13   8   2       20.65        3.15      8.15 o 
 -12   9   2        0.45       -2.29      8.64 o 
 -11   9   2       69.29       83.37     15.05 o 
 -10   9   2        0.47       -6.51      6.86 o 
  -9   9   2        0.18        1.72      9.32 o 
  -8   9   2       12.70       -2.30      9.67 o 
  -7   9   2        2.33       -6.22      8.93 o 
  -6   9   2        6.30        2.93      8.41 o 
  -5   9   2       11.71        9.84      7.94 o 
  -4   9   2       31.71       31.56      3.89 o 
  -3   9   2       82.70       94.74      7.66 o 
  -2   9   2        2.37        3.30      3.85 o 
  -1   9   2      401.13      406.85     12.00 o 
   0   9   2      103.31      100.84      6.61 o 
   1   9   2      160.00      134.98      7.51 o 
   2   9   2       15.30        6.10      4.81 o 
   3   9   2       20.39       18.74      5.19 o 
   4   9   2      219.44      214.96     11.25 o 
   5   9   2      154.73      156.22     13.46 o 
   6   9   2      236.14      235.02     16.86 o 
   7   9   2      350.11      325.77     20.06 o 
   8   9   2       39.91       30.78     10.69 o 
   9   9   2      103.30       97.77     18.80 o 
  10   9   2       28.63       25.88      9.17 o 
  11   9   2        0.92        2.27      6.43 o 
 -10  10   2       15.56        1.11     10.20 o 
  -9  10   2       22.44       14.15      9.96 o 
  -8  10   2       42.93       36.06     11.27 o 
  -7  10   2        3.00       -3.17      8.57 o 
  -6  10   2      121.33      102.73     13.24 o 
  -5  10   2      138.04      132.61      8.26 o 
  -4  10   2       64.71       70.77      5.32 o 
  -3  10   2       37.20       35.83      5.08 o 
  -2  10   2       10.55        7.46      4.90 o 
  -1  10   2       12.55       15.73      6.36 o 
   0  10   2      163.54      123.61      9.83 o 
   1  10   2      118.69       91.94      9.26 o 
   2  10   2        2.06        0.16      5.14 o 
   3  10   2      197.99      212.47     10.44 o 
   4  10   2      360.80      373.76     12.29 o 
   5  10   2      163.93      173.70     17.74 o 
   6  10   2      140.85      148.02     24.15 o 
   7  10   2       57.84       77.20     12.97 o 
   8  10   2      222.40      236.79     18.82 o 
   9  10   2      429.54      513.04     27.86 o 
  10  10   2       84.79       97.31     23.38 o 
  -8  11   2        0.04       -5.96     13.21 o 
  -7  11   2        0.27        2.74      9.14 o 
  -6  11   2      157.32      176.30      9.72 o 
  -5  11   2       82.07       90.61      7.83 o 
  -4  11   2        9.44       16.50      5.22 o 
  -3  11   2       42.28       47.52      8.57 o 
  -2  11   2       80.22       75.00      8.42 o 
  -1  11   2       29.26       21.99      7.18 o 
   0  11   2       17.06        8.47      6.86 o 
   1  11   2      268.73      296.81     15.71 o 
   2  11   2      206.65      178.22     12.59 o 
   3  11   2      118.83       90.98      9.95 o 
   4  11   2       38.85       35.66      9.31 o 
   5  11   2       93.47       77.48     14.97 o 
   6  11   2      118.50      110.87     16.56 o 
   7  11   2      110.16      110.20     18.54 o 
  -4  12   2        9.54       -1.63      8.38 o 
  -3  12   2       13.76       14.52      7.01 o 
  -2  12   2        0.92       10.64      5.67 o 
  -1  12   2       10.30       18.36      6.28 o 
   0  12   2        4.60       -5.26      6.85 o 
   1  12   2        6.02       10.82      8.09 o 
   2  12   2        5.18        9.87      7.68 o 
   3  12   2       60.69       93.47     19.17 o 
   4  12   2       19.70       42.46     23.23 o 
 -17   1   3        1.25       -1.63     12.55 o 
 -16   1   3       15.39       13.03     13.70 o 
 -15   1   3      327.11      348.94     22.50 o 
 -14   1   3       74.35       77.72      9.36 o 
 -13   1   3      194.87      212.56     11.40 o 
 -12   1   3       10.78        6.23      3.72 o 
 -11   1   3      222.63      199.11      7.25 o 
 -10   1   3     1407.21     1481.43     21.04 o 
  -9   1   3      573.48      673.76     11.88 o 
  -8   1   3      525.59      531.35      9.89 o 
  -7   1   3     1594.72     1646.79     19.41 o 
  -6   1   3     2519.98     2453.16     27.80 o 
  -5   1   3     2722.89     2687.63     30.51 o 
  -4   1   3      254.85      190.66      5.16 o 
  -3   1   3     9671.47     8561.32     90.63 o 
  -2   1   3     1686.22     1982.22     25.22 o 
  -1   1   3      515.75      442.39      6.30 o 
   1   1   3     1335.52     1228.79     15.50 o 
   2   1   3     2224.52     2044.72     22.85 o 
   3   1   3      223.93      256.84      4.27 o 
   4   1   3     2613.07     2420.11     23.17 o 
   5   1   3     1024.37     1065.79     11.89 o 
   6   1   3     1015.72     1175.37     13.34 o 
   7   1   3     1651.99     1628.29     18.23 o 
   8   1   3      258.28      282.52      6.68 o 
   9   1   3     1895.08     2004.48     24.51 o 
  10   1   3       73.62       71.97      4.38 o 
  11   1   3     1217.34     1232.94     19.26 o 
  12   1   3     1388.95     1400.18     24.35 o 
  13   1   3       36.87       15.85      7.38 o 
  14   1   3        6.62       -2.37      6.32 o 
  15   1   3       72.28       98.74     14.80 o 
  16   1   3       76.40       72.99     16.48 o 
  17   1   3        1.35       -5.28     10.99 o 
 -17   2   3       55.87       34.40     14.65 o 
 -16   2   3        0.82       -3.03     12.46 o 
 -15   2   3       95.74      113.53     12.54 o 
 -14   2   3      659.76      711.45     22.31 o 
 -13   2   3       85.06       91.53      9.72 o 
 -12   2   3      128.31      107.71      7.65 o 
 -11   2   3       35.64       25.87      3.73 o 
 -10   2   3      494.27      431.29     11.25 o 
  -9   2   3       14.95       11.77      2.70 o 
  -8   2   3      925.16      959.67     16.55 o 
  -7   2   3      417.63      401.28      8.31 o 
  -6   2   3     2908.65     2666.16     43.17 o 
  -5   2   3     2151.88     2055.16     26.98 o 
  -4   2   3     1349.63     1287.22     15.82 o 
  -3   2   3      196.09      182.77      3.43 o 
  -2   2   3     2462.01     2400.05     25.35 o 
  -1   2   3    20922.97    20285.30    206.30 o 
   0   2   3    25670.45    26194.07    295.33 o 
   1   2   3     1381.52     1687.30     18.96 o 
   2   2   3      130.48      147.93      3.16 o 
   3   2   3      859.87      871.03     10.85 o 
   4   2   3      149.70      182.86      4.88 o 
   5   2   3      832.65      870.04     12.00 o 
   6   2   3     3818.83     3890.80     45.51 o 
   7   2   3     1614.83     1749.58     23.45 o 
   8   2   3     1141.65     1229.71     18.37 o 
   9   2   3      190.68      217.86      7.28 o 
  10   2   3      220.06      240.55      7.94 o 
  11   2   3       50.21       48.24      4.71 o 
  12   2   3      104.67      141.78      9.79 o 
  13   2   3      459.77      490.54     18.42 o 
  14   2   3        1.03       -6.69      6.31 o 
  15   2   3       32.40       15.11      8.51 o 
  16   2   3       21.26       -5.39     11.46 o 
  17   2   3        6.99      -12.04     11.80 o 
 -17   3   3       11.11        4.16     11.02 o 
 -16   3   3       86.67       94.09     12.64 o 
 -15   3   3       20.57       12.75      7.91 o 
 -14   3   3       22.82       27.44      8.59 o 
 -13   3   3      562.20      598.35     20.28 o 
 -12   3   3       53.55       65.67      8.47 o 
 -11   3   3      301.54      295.21      8.21 o 
 -10   3   3      418.54      430.11      9.38 o 
  -9   3   3     1564.29     1697.95     23.57 o 
  -8   3   3      747.22      809.53     16.67 o 
  -7   3   3       40.45       24.94      3.38 o 
  -6   3   3      153.81      131.58      6.66 o 
  -5   3   3      132.65      167.33      5.09 o 
  -4   3   3     3198.59     3462.97     43.91 o 
  -3   3   3     6281.61     5764.28     77.19 o 
  -2   3   3     5245.26     5502.99     61.28 o 
  -1   3   3     1996.77     1789.95     21.32 o 
   0   3   3     4955.45     4984.67     54.78 o 
   1   3   3        1.68        0.48      1.07 o 
   2   3   3      271.62      308.96      5.20 o 
   3   3   3        1.48        3.79      1.25 o 
   4   3   3       20.64       30.85      2.69 o 
   5   3   3        3.64        2.79      2.07 o 
   6   3   3     6779.28     7913.91     83.73 o 
   7   3   3       55.88       66.63      3.59 o 
   8   3   3      177.34      234.09      7.00 o 
   9   3   3        0.00       -0.18      2.54 o 
  10   3   3      100.43      105.08      7.79 o 
  11   3   3      113.64      115.15      5.94 o 
  12   3   3       26.62       36.71      7.71 o 
  13   3   3       82.46       58.55      8.90 o 
  14   3   3       36.87       18.26      7.83 o 
  15   3   3       52.80       52.54      9.09 o 
  16   3   3        7.68       11.67     20.92 o 
 -16   4   3       34.23       33.10      9.34 o 
 -15   4   3       51.41       54.91      9.87 o 
 -14   4   3       15.24       10.65      7.97 o 
 -13   4   3       95.01      122.63     10.92 o 
 -12   4   3       51.60       67.97      8.69 o 
 -11   4   3      105.04      112.37      9.36 o 
 -10   4   3       88.84       75.70      5.71 o 
  -9   4   3      815.73      891.97     16.12 o 
  -8   4   3      142.39      156.14      6.05 o 
  -7   4   3     1466.36     1559.92     27.08 o 
  -6   4   3      290.52      265.98      8.26 o 
  -5   4   3      636.04      663.06     13.25 o 
  -4   4   3     1024.63     1016.47     24.10 o 
  -3   4   3       84.49       50.66      2.88 o 
  -2   4   3      148.02      136.33      5.82 o 
  -1   4   3     9419.53     9166.07    113.76 o 
   0   4   3     2607.44     2494.82     32.94 o 
   1   4   3       26.53       28.88      1.94 o 
   2   4   3     2092.15     2250.88     30.46 o 
   3   4   3        0.38        5.99      2.08 o 
   4   4   3      142.44      112.18      6.49 o 
   5   4   3     1862.67     2313.24     30.86 o 
   6   4   3        1.03        0.18      2.70 o 
   7   4   3     1330.85     1340.25     20.07 o 
   8   4   3     2878.64     2859.97     35.90 o 
   9   4   3       30.30       38.22      4.00 o 
  10   4   3      129.18      130.77      5.52 o 
  11   4   3        2.32       -3.48      3.99 o 
  12   4   3      328.86      330.61     13.42 o 
  13   4   3      193.24      245.74     14.04 o 
  14   4   3        0.67       -0.10      7.09 o 
  15   4   3        1.29       12.13      7.67 o 
  16   4   3        6.00        8.57      8.78 o 
 -16   5   3        4.52        7.04      9.52 o 
 -15   5   3      234.53      238.82     15.35 o 
 -14   5   3      333.69      301.27     16.17 o 
 -13   5   3      207.51      202.73     13.06 o 
 -12   5   3      100.56       82.19      9.65 o 
 -11   5   3       13.71       18.77      5.64 o 
 -10   5   3       86.83       91.39      7.41 o 
  -9   5   3       25.95       21.77      4.38 o 
  -8   5   3      131.27      130.52      6.52 o 
  -7   5   3     1331.96     1375.54     27.38 o 
  -6   5   3       47.85       73.56      5.74 o 
  -5   5   3      706.22      702.88     14.42 o 
  -4   5   3        6.87       -0.27      1.91 o 
  -3   5   3      201.46      236.72      5.79 o 
  -2   5   3       61.39       46.02      2.94 o 
  -1   5   3      455.16      503.26      9.23 o 
   0   5   3       61.11       90.75      3.53 o 
   1   5   3        9.75       -0.07      1.87 o 
   2   5   3      279.52      247.51      6.75 o 
   3   5   3       68.38       57.34      3.41 o 
   4   5   3      203.55      178.55      7.73 o 
   5   5   3        1.21        0.87      2.42 o 
   6   5   3      564.66      619.68     13.96 o 
   7   5   3      142.97      115.29      5.45 o 
   8   5   3      630.25      673.76     12.62 o 
   9   5   3      135.77      138.62      6.14 o 
  10   5   3       33.08       43.09      4.55 o 
  11   5   3        9.30        4.16      4.84 o 
  12   5   3     1023.91      986.57     23.15 o 
  13   5   3      272.90      250.46     19.89 o 
  14   5   3        1.14        6.43      7.26 o 
  15   5   3       33.92       29.30      8.97 o 
 -15   6   3       61.60       50.02     13.49 o 
 -14   6   3       24.50       22.47      8.65 o 
 -13   6   3       49.18       23.13      7.88 o 
 -12   6   3      117.61      103.87     10.23 o 
 -11   6   3       77.77       98.98      9.48 o 
 -10   6   3      461.61      446.96     14.02 o 
  -9   6   3      144.49      143.13      8.38 o 
  -8   6   3      299.09      334.08     13.97 o 
  -7   6   3      556.70      553.64     14.63 o 
  -6   6   3      512.52      527.99     12.69 o 
  -5   6   3      283.21      284.15      8.47 o 
  -4   6   3      430.02      426.24      9.90 o 
  -3   6   3     1110.26     1133.93     17.67 o 
  -2   6   3     2238.32     2298.12     34.09 o 
  -1   6   3     3820.86     3999.16     52.31 o 
   0   6   3     3727.95     3884.24     47.38 o 
   1   6   3      679.20      728.13     13.29 o 
   2   6   3      817.96      863.38     17.12 o 
   3   6   3     1418.62     1465.68     23.87 o 
   4   6   3       20.85       21.58      3.00 o 
   5   6   3      469.82      507.45     10.95 o 
   6   6   3      192.08      199.30      7.38 o 
   7   6   3       99.93      112.62      6.40 o 
   8   6   3      564.41      570.25     14.73 o 
   9   6   3       14.04       16.65      4.03 o 
  10   6   3       34.08       28.78      5.92 o 
  11   6   3       53.54       33.47      7.28 o 
  12   6   3       68.64       89.57     10.04 o 
  13   6   3      169.91      170.23     16.87 o 
  14   6   3        0.00       -0.39      7.39 o 
  15   6   3        9.12       -0.27      8.32 o 
 -14   7   3       46.61       29.67     10.13 o 
 -13   7   3       85.72       72.00     10.98 o 
 -12   7   3        0.01       -9.63      6.42 o 
 -11   7   3      104.47      105.52     10.02 o 
 -10   7   3        2.67        3.14      5.42 o 
  -9   7   3      129.46      122.71      8.36 o 
  -8   7   3      335.02      319.40     12.05 o 
  -7   7   3      208.49      217.62      9.50 o 
  -6   7   3       90.90       62.40      4.84 o 
  -5   7   3       26.51       24.48      3.86 o 
  -4   7   3      305.92      294.87      8.47 o 
  -3   7   3      153.66      154.39      5.42 o 
  -2   7   3      698.81      776.62     14.49 o 
  -1   7   3      147.69      149.36      5.57 o 
   0   7   3      807.85      853.07     15.85 o 
   1   7   3      550.71      511.03     10.51 o 
   2   7   3       86.99      102.50      5.20 o 
   3   7   3      218.91      218.02      7.29 o 
   4   7   3      429.43      415.78     13.19 o 
   5   7   3      125.99      131.46      9.50 o 
   6   7   3      353.08      295.36     10.83 o 
   7   7   3      281.13      273.06      9.51 o 
   8   7   3        0.46       -5.39      3.60 o 
   9   7   3       32.00       27.23      4.60 o 
  10   7   3        7.33       -2.11      4.92 o 
  11   7   3      160.65      152.00     11.15 o 
  12   7   3      269.88      230.68     13.90 o 
  13   7   3       29.31       22.94      9.23 o 
  14   7   3       44.25       57.27     13.09 o 
 -13   8   3        5.12      -11.79      7.86 o 
 -12   8   3        4.67       -5.85      7.93 o 
 -11   8   3       48.83       42.06     13.37 o 
 -10   8   3        8.67       -2.45      8.54 o 
  -9   8   3       11.85       -2.47      5.81 o 
  -8   8   3       23.61       14.02      7.12 o 
  -7   8   3       24.25       22.53      6.45 o 
  -6   8   3      794.04      748.74     19.04 o 
  -5   8   3      124.07      158.49      8.59 o 
  -4   8   3       32.24       31.91      3.38 o 
  -3   8   3       72.95       83.55      4.54 o 
  -2   8   3       10.24       10.88      2.99 o 
  -1   8   3        0.12       -1.05      3.22 o 
   0   8   3      575.58      649.53     13.70 o 
   1   8   3       68.83       78.95      6.10 o 
   2   8   3      159.86      162.99      7.43 o 
   3   8   3      350.74      336.67      9.92 o 
   4   8   3      810.06      838.27     16.84 o 
   5   8   3      168.83      177.73      9.04 o 
   6   8   3       44.06       39.00     10.20 o 
   7   8   3       74.94       76.01      8.77 o 
   8   8   3       72.53       70.41      6.08 o 
   9   8   3       76.32       74.32      8.41 o 
  10   8   3       11.74        3.12      7.86 o 
  11   8   3       29.40       24.31      7.84 o 
  12   8   3       56.60       58.22      9.90 o 
  13   8   3       45.31       31.80     11.18 o 
 -12   9   3      187.44      173.43     22.02 o 
 -11   9   3       47.04       54.01      8.96 o 
 -10   9   3       21.20       18.58      7.16 o 
  -9   9   3       28.89       25.14      8.12 o 
  -8   9   3       49.15       38.84     11.41 o 
  -7   9   3        2.49        2.89      9.00 o 
  -6   9   3      143.72      147.60     13.19 o 
  -5   9   3        0.38        6.30      3.48 o 
  -4   9   3       21.98       13.60      3.82 o 
  -3   9   3       21.17       28.72      4.65 o 
  -2   9   3       33.97       37.56      4.95 o 
  -1   9   3       12.80       11.26      4.03 o 
   0   9   3        4.45        1.30      4.19 o 
   1   9   3       28.40       25.10      5.91 o 
   2   9   3        5.15        6.55      4.87 o 
   3   9   3        1.80       -6.55      4.43 o 
   4   9   3       12.13       11.58      4.62 o 
   5   9   3        0.49      -11.69      7.79 o 
   6   9   3       18.39       18.56     10.77 o 
   7   9   3       14.51        2.69      8.99 o 
   8   9   3        8.62       -1.49      8.68 o 
   9   9   3       25.44       20.88     11.32 o 
  10   9   3        5.54        7.99      6.20 o 
  11   9   3        0.08       -9.22      6.15 o 
 -10  10   3        2.09        3.24     10.81 o 
  -9  10   3        0.58       10.57     10.16 o 
  -8  10   3       20.19       13.40     10.07 o 
  -7  10   3       57.97       41.42     11.09 o 
  -6  10   3       39.83       33.91      7.02 o 
  -5  10   3        6.80        8.51      3.85 o 
  -4  10   3        0.11        8.09      4.03 o 
  -3  10   3      226.78      264.13     10.08 o 
  -2  10   3        1.83       -0.13      4.87 o 
  -1  10   3        7.74       18.45      6.44 o 
   0  10   3      102.22      102.82      9.63 o 
   1  10   3        1.62        5.64      6.42 o 
   2  10   3       63.50       63.54      7.14 o 
   3  10   3        4.63       -4.56      5.07 o 
   4  10   3        3.71        4.70      5.26 o 
   5  10   3       63.84       75.60     14.13 o 
   6  10   3        2.56      -14.73     10.54 o 
   7  10   3       21.33       28.10     21.15 o 
   8  10   3      100.00      135.52     19.21 o 
   9  10   3      125.65      154.86     21.13 o 
  -8  11   3       12.65       31.36     15.42 o 
  -7  11   3       37.50       51.47     13.79 o 
  -6  11   3        1.93        4.52      5.22 o 
  -5  11   3      307.26      298.45     10.68 o 
  -4  11   3      345.13      414.05     14.30 o 
  -3  11   3       42.86       33.03      6.39 o 
  -2  11   3        5.72       14.30      6.50 o 
  -1  11   3       38.52       53.26      8.51 o 
   0  11   3       22.60       12.27      7.86 o 
   1  11   3      131.87      135.07     11.54 o 
   2  11   3      235.59      193.33     13.32 o 
   3  11   3      113.69      123.33     15.60 o 
   4  11   3        0.78       -4.04      6.56 o 
   5  11   3        1.92        3.31     23.46 o 
   6  11   3        9.69        2.80     10.76 o 
   7  11   3      110.71      111.83     17.11 o 
  -4  12   3       17.00        8.97      8.92 o 
  -3  12   3      134.60      127.24      9.02 o 
  -2  12   3       15.73       18.62      7.29 o 
  -1  12   3      136.79      173.44     12.46 o 
   0  12   3       14.35       11.54      7.17 o 
   1  12   3      105.53       80.97     10.48 o 
   2  12   3        6.87        3.49      7.71 o 
   3  12   3       86.82       89.57     13.53 o 
 -17   0   4      486.86      510.49     46.77 o 
 -16   0   4      143.82      159.68     30.92 o 
 -15   0   4       30.52       40.30     19.69 o 
 -14   0   4      352.85      319.05     20.99 o 
 -13   0   4      257.25      291.44     14.50 o 
 -12   0   4      330.90      386.19     15.99 o 
 -11   0   4      164.57      150.91     10.77 o 
 -10   0   4     1025.29      996.54     22.92 o 
  -9   0   4      643.82      526.12     13.79 o 
  -8   0   4     1731.01     1873.47     35.72 o 
  -7   0   4      691.96      644.75     14.20 o 
  -6   0   4     6994.79     7281.41    112.52 o 
  -5   0   4     2385.23     2400.86     40.56 o 
  -4   0   4     3946.66     3716.56     54.69 o 
  -3   0   4    18102.39    17088.26    252.48 o 
  -2   0   4    56143.46    57543.57    989.83 o 
  -1   0   4     8403.33     9637.81    160.17 o 
   0   0   4     6754.32     6904.78    103.44 o 
   1   0   4       21.82       24.25      2.84 o 
   2   0   4    24579.90    24576.31    352.70 o 
   3   0   4       64.62       56.01      2.93 o 
   4   0   4      189.47      235.24      6.12 o 
   5   0   4      181.27      277.56      7.44 o 
   6   0   4      338.93      474.51     10.34 o 
   7   0   4     1555.81     1764.71     26.86 o 
   8   0   4      229.94      223.38      7.87 o 
   9   0   4      698.69      711.73     16.62 o 
  10   0   4      113.19      118.13      8.03 o 
  11   0   4      119.36       98.07     14.56 o 
  12   0   4      117.34      100.57     10.22 o 
  13   0   4       12.10        9.27      6.61 o 
  14   0   4      187.72      151.07     23.92 o 
  15   0   4       48.32       39.84     19.54 o 
  16   0   4        2.04        2.92     16.77 o 
  17   0   4       68.83       91.53     26.92 o 
 -17   1   4        6.08        6.97     13.59 o 
 -16   1   4      435.03      542.97     33.45 o 
 -15   1   4      489.14      546.34     27.71 o 
 -14   1   4     1064.40     1119.32     28.46 o 
 -13   1   4       52.88       61.91      6.68 o 
 -12   1   4       47.49       50.65      5.18 o 
 -11   1   4      459.05      461.90     10.64 o 
 -10   1   4      327.05      351.45      8.92 o 
  -9   1   4        0.00       -3.21      2.64 o 
  -8   1   4       36.92       33.50      3.38 o 
  -7   1   4     2841.71     2858.17     35.01 o 
  -6   1   4      327.74      344.36      7.00 o 
  -5   1   4     3400.24     3340.00     38.82 o 
  -4   1   4     8001.15     7801.92     83.72 o 
  -3   1   4     1478.13     1225.07     16.31 o 
  -2   1   4    15331.11    14743.51    162.43 o 
  -1   1   4      173.17      184.18      4.38 o 
   0   1   4    17382.30    17444.66    188.99 o 
   1   1   4       46.24       31.33      1.84 o 
   2   1   4     1146.77     1204.30     14.72 o 
   3   1   4       31.95       36.23      2.06 o 
   4   1   4      218.40      187.68      4.12 o 
   5   1   4      642.60      683.33      9.26 o 
   6   1   4     2116.47     2150.92     22.94 o 
   7   1   4       28.48       24.90      2.73 o 
   8   1   4        2.32        3.80      2.32 o 
   9   1   4       96.06      110.98      4.86 o 
  10   1   4      252.94      223.49      6.91 o 
  11   1   4       55.07       50.39      5.08 o 
  12   1   4      291.03      271.72     10.64 o 
  13   1   4       33.41       26.70      7.17 o 
  14   1   4       63.59       47.19      8.59 o 
  15   1   4       34.90       22.00     10.02 o 
  16   1   4       30.93       22.04     12.67 o 
  17   1   4       27.38       10.00     13.49 o 
 -17   2   4       17.23        8.89     17.31 o 
 -16   2   4       20.19       27.18     19.59 o 
 -15   2   4      155.11      182.02     13.17 o 
 -14   2   4        6.13       15.63      7.25 o 
 -13   2   4      538.85      559.34     18.87 o 
 -12   2   4      221.37      226.01     10.08 o 
 -11   2   4     1040.83     1079.61     20.09 o 
 -10   2   4      644.99      658.43     14.24 o 
  -9   2   4        3.40        0.16      2.34 o 
  -8   2   4        4.31        1.01      2.05 o 
  -7   2   4     5501.95     5400.90     72.50 o 
  -6   2   4     1331.20     1350.18     24.00 o 
  -5   2   4     1192.13     1036.77     18.50 o 
  -4   2   4     1245.29     1327.59     19.44 o 
  -3   2   4     8274.78     7653.02     85.99 o 
  -2   2   4    13287.64    12829.37    132.87 o 
  -1   2   4    43484.08    44750.45    432.14 o 
   0   2   4      523.50      532.91      7.57 o 
   1   2   4     2741.36     2782.82     31.94 o 
   2   2   4     7297.39     7288.29     79.83 o 
   3   2   4     4470.18     4605.94     55.00 o 
   4   2   4      782.44      800.85     16.19 o 
   5   2   4       33.22       44.49      3.60 o 
   6   2   4     2554.22     2603.48     32.23 o 
   7   2   4      429.63      502.21      9.87 o 
   8   2   4      175.99      155.00      5.92 o 
   9   2   4      501.04      507.92     10.99 o 
  10   2   4      129.72      126.19      5.81 o 
  11   2   4      586.75      569.64     12.46 o 
  12   2   4      168.62      157.00     10.22 o 
  13   2   4      157.43      156.12     11.61 o 
  14   2   4      445.84      435.24     17.93 o 
  15   2   4       29.54       11.79     10.18 o 
  16   2   4       13.07       -5.58     15.61 o 
 -17   3   4        0.47       -2.36     10.54 o 
 -16   3   4       26.31       24.63      9.70 o 
 -15   3   4        9.43        5.12      7.48 o 
 -14   3   4       47.90       36.27      8.74 o 
 -13   3   4       65.06       75.42      9.45 o 
 -12   3   4      578.69      547.84     16.97 o 
 -11   3   4       17.00        9.40      3.34 o 
 -10   3   4     1842.05     1930.93     26.62 o 
  -9   3   4     1060.13     1093.42     23.97 o 
  -8   3   4     1048.85     1064.76     17.94 o 
  -7   3   4        3.29        0.46      2.39 o 
  -6   3   4       80.04       79.43      4.44 o 
  -5   3   4      257.31      258.28      6.53 o 
  -4   3   4      429.48      364.71      9.89 o 
  -3   3   4     2978.28     3120.74     42.14 o 
  -2   3   4    11569.63    12014.69    129.82 o 
  -1   3   4     7939.99     7735.14     89.11 o 
   0   3   4    21750.87    21448.68    241.99 o 
   1   3   4      290.11      252.41      5.66 o 
   2   3   4     3061.09     2832.73     35.41 o 
   3   3   4     3322.28     3742.58     45.80 o 
   4   3   4      493.44      559.74      9.36 o 
   5   3   4     1329.86     1393.75     20.07 o 
   6   3   4       29.95       20.18      3.51 o 
   7   3   4       86.98       87.68      4.76 o 
   8   3   4       70.05       80.11      4.45 o 
   9   3   4      151.92      144.93      5.72 o 
  10   3   4      324.15      375.39      9.33 o 
  11   3   4      239.08      262.38     10.05 o 
  12   3   4      489.76      461.26     17.47 o 
  13   3   4      490.50      451.98     17.99 o 
  14   3   4       48.74       37.75     12.27 o 
  15   3   4       49.77       51.32      9.37 o 
  16   3   4      112.65      130.88     16.34 o 
 -16   4   4        1.42       11.94     11.37 o 
 -15   4   4        1.46       -0.14      7.65 o 
 -14   4   4      118.85      110.29     11.31 o 
 -13   4   4        0.75       -2.29      6.69 o 
 -12   4   4       16.27        3.81      6.20 o 
 -11   4   4       44.82       53.47      7.63 o 
 -10   4   4      143.02      162.03      7.73 o 
  -9   4   4       26.44       27.46      4.02 o 
  -8   4   4      357.66      359.32      9.58 o 
  -7   4   4      742.80      732.84     14.03 o 
  -6   4   4       21.49       27.68      3.18 o 
  -5   4   4     1377.83     1235.47     19.62 o 
  -4   4   4      445.82      402.53      8.57 o 
  -3   4   4       65.36       80.42      3.41 o 
  -2   4   4     3297.67     3605.03     44.08 o 
  -1   4   4     1901.50     1890.14     26.07 o 
   0   4   4    20154.63    20298.56    310.55 o 
   1   4   4      716.47      629.20     10.04 o 
   2   4   4        0.88        3.37      1.60 o 
   3   4   4      874.29      842.09     13.00 o 
   4   4   4     2580.55     2594.88     33.86 o 
   5   4   4     4260.10     4634.76     57.65 o 
   6   4   4       31.66       16.46      3.33 o 
   7   4   4       53.43       61.86      5.68 o 
   8   4   4       61.86       77.95      4.30 o 
   9   4   4      449.65      431.20      8.89 o 
  10   4   4       54.15       40.95      3.91 o 
  11   4   4      100.46       98.85      8.86 o 
  12   4   4        6.50       16.36      7.13 o 
  13   4   4       59.77       51.09      8.93 o 
  14   4   4       14.50       -2.50      6.84 o 
  15   4   4       11.11        8.23      7.56 o 
  16   4   4        0.27       -3.31     20.94 o 
 -16   5   4        2.11       -0.18      9.49 o 
 -15   5   4       66.79       54.45     10.44 o 
 -14   5   4       68.16       84.47     10.89 o 
 -13   5   4        2.49        0.85      7.11 o 
 -12   5   4        0.01       -5.07      6.11 o 
 -11   5   4       71.33      100.43     20.67 o 
 -10   5   4      171.65      170.91     13.03 o 
  -9   5   4      414.90      400.91     12.97 o 
  -8   5   4      455.79      489.69     15.14 o 
  -7   5   4       83.60       88.43      7.25 o 
  -6   5   4       59.73       55.36      4.46 o 
  -5   5   4      104.87       89.58      5.25 o 
  -4   5   4      104.11      108.82      4.53 o 
  -3   5   4      732.89      756.70     14.40 o 
  -2   5   4     3303.48     3298.89     40.86 o 
  -1   5   4     6225.54     6627.07     83.66 o 
   0   5   4      321.35      339.70      7.43 o 
   1   5   4     3232.23     3428.49     48.24 o 
   2   5   4      163.61      176.52      5.39 o 
   3   5   4      387.95      360.69      8.91 o 
   4   5   4       63.67       67.50      5.06 o 
   5   5   4      406.46      445.58     13.06 o 
   6   5   4     2493.23     2529.64     40.12 o 
   7   5   4      152.64      170.37      5.84 o 
   8   5   4      129.95      145.91      6.38 o 
   9   5   4        5.29       12.20      3.60 o 
  10   5   4        0.92       -0.60      3.98 o 
  11   5   4       85.86       96.73      8.91 o 
  12   5   4        8.59        1.45      6.26 o 
  13   5   4      241.35      211.94     15.50 o 
  14   5   4       85.44      107.79     17.38 o 
  15   5   4       88.52       66.54     18.07 o 
 -15   6   4       80.40       82.56     11.28 o 
 -14   6   4        9.21        4.51      8.18 o 
 -13   6   4       43.66       27.29      8.03 o 
 -12   6   4      191.49      176.84     12.38 o 
 -11   6   4       12.36       18.56      6.84 o 
 -10   6   4        2.24       -6.78      4.52 o 
  -9   6   4      902.43      854.94     21.87 o 
  -8   6   4        1.01        0.05      4.22 o 
  -7   6   4       14.14       19.02      4.56 o 
  -6   6   4      237.32      231.61      8.57 o 
  -5   6   4        5.12       -0.43      2.91 o 
  -4   6   4       37.74       31.25      3.08 o 
  -3   6   4      349.18      336.04     11.14 o 
  -2   6   4      582.92      620.41     11.63 o 
  -1   6   4     2642.23     2825.85     38.07 o 
   0   6   4       61.54       65.00      3.69 o 
   1   6   4        3.15        0.10      2.68 o 
   2   6   4       21.95       39.21      3.73 o 
   3   6   4        4.93        2.43      2.70 o 
   4   6   4     1004.05      976.39     19.17 o 
   5   6   4       95.78      107.57      5.55 o 
   6   6   4       10.89       10.39      3.69 o 
   7   6   4        0.43        1.05      3.68 o 
   8   6   4        0.38       -3.40      3.27 o 
   9   6   4       82.18       69.32      6.11 o 
  10   6   4      216.25      197.85     10.84 o 
  11   6   4       54.15       57.75      8.42 o 
  12   6   4      220.55      229.66     14.00 o 
  13   6   4       17.43        3.49      7.23 o 
  14   6   4       24.24       17.24      8.30 o 
 -14   7   4       83.15       72.42     12.12 o 
 -13   7   4       55.05       70.23     14.54 o 
 -12   7   4      102.00       96.18     10.71 o 
 -11   7   4        9.00       -2.93      6.51 o 
 -10   7   4        7.53        3.56      5.59 o 
  -9   7   4       46.91       51.01      6.57 o 
  -8   7   4       16.17       19.13      5.55 o 
  -7   7   4      419.25      389.93     12.61 o 
  -6   7   4      359.94      385.46     11.19 o 
  -5   7   4       64.06       78.21      4.41 o 
  -4   7   4      164.45      163.05      5.89 o 
  -3   7   4        1.23       -3.78      2.52 o 
  -2   7   4        0.37       -1.58      2.37 o 
  -1   7   4       31.76       35.54      3.48 o 
   0   7   4       72.46       66.34      4.13 o 
   1   7   4        3.79        3.07      2.44 o 
   2   7   4      204.75      191.82      7.18 o 
   3   7   4      242.89      264.75      8.39 o 
   4   7   4       36.86       41.00      4.09 o 
   5   7   4       80.15       98.81      5.87 o 
   6   7   4      207.62      195.78     10.42 o 
   7   7   4     2172.03     2190.93     36.92 o 
   8   7   4      489.55      486.89     13.43 o 
   9   7   4       64.14       43.93      8.03 o 
  10   7   4       16.51       10.81      6.33 o 
  11   7   4        0.04        3.54      6.68 o 
  12   7   4        3.96       -9.63      6.42 o 
  13   7   4       31.07       22.30     10.01 o 
  14   7   4       27.39       39.84     17.38 o 
 -13   8   4       12.67        5.35      8.79 o 
 -12   8   4      151.15      189.99     15.03 o 
 -11   8   4       47.99       40.81      8.80 o 
 -10   8   4        1.21       -5.27      6.53 o 
  -9   8   4       79.81       87.07      7.67 o 
  -8   8   4       57.32       43.08      6.30 o 
  -7   8   4     1837.89     1914.72     40.97 o 
  -6   8   4     2830.19     2917.32     56.49 o 
  -5   8   4       97.17      112.01      6.21 o 
  -4   8   4       99.35       92.37      5.37 o 
  -3   8   4      133.72      118.54      5.44 o 
  -2   8   4       98.86      100.81      5.39 o 
  -1   8   4        0.19        1.14      3.34 o 
   0   8   4       49.59       53.56      4.71 o 
   1   8   4       31.80       27.62      4.81 o 
   2   8   4      334.59      350.08     10.94 o 
   3   8   4      272.69      249.10      9.00 o 
   4   8   4        0.09        1.92      4.14 o 
   5   8   4        0.11       -0.29      4.16 o 
   6   8   4      196.81      197.93      9.20 o 
   7   8   4      151.50      170.64      8.59 o 
   8   8   4       83.77      108.11      7.83 o 
   9   8   4       49.66       49.94      6.51 o 
  10   8   4       26.98       16.84      7.25 o 
  11   8   4        8.38       -3.53      8.28 o 
  12   8   4       14.43       27.61      8.92 o 
 -12   9   4       14.60       -3.10      9.07 o 
 -11   9   4       98.53       88.74     15.65 o 
 -10   9   4      226.73      197.98     12.91 o 
  -9   9   4       78.01       76.96      6.98 o 
  -8   9   4      527.06      563.94     16.39 o 
  -7   9   4      530.20      502.31     15.40 o 
  -6   9   4      262.15      243.89      9.64 o 
  -5   9   4       10.44       10.53      3.94 o 
  -4   9   4        4.30        4.92      3.84 o 
  -3   9   4       36.07       23.32      4.62 o 
  -2   9   4      108.63      103.87      6.65 o 
  -1   9   4      100.60       90.61      5.95 o 
   0   9   4       78.38       80.14      5.52 o 
   1   9   4       89.46      105.96      9.25 o 
   2   9   4        2.67        4.35      5.14 o 
   3   9   4       57.29       39.97      6.00 o 
   4   9   4        0.09       -4.77      4.56 o 
   5   9   4       24.34       17.85      5.04 o 
   6   9   4      256.57      265.15     10.41 o 
   7   9   4       35.11       34.62     12.89 o 
   8   9   4       76.51       75.63      7.06 o 
   9   9   4        5.44       -1.31      5.89 o 
  10   9   4        1.65       -0.71      9.37 o 
  11   9   4        0.68       -6.08      6.96 o 
 -10  10   4       65.38       84.77      9.79 o 
  -9  10   4        9.25        5.79      9.34 o 
  -8  10   4        0.96        0.88      9.36 o 
  -7  10   4       51.09       36.30     10.56 o 
  -6  10   4       81.82       59.09      5.12 o 
  -5  10   4      223.78      236.76     15.34 o 
  -4  10   4       29.91       15.72      4.70 o 
  -3  10   4       31.63       28.09      5.95 o 
  -2  10   4       22.63       29.03      6.04 o 
  -1  10   4      336.83      316.09     12.57 o 
   0  10   4       71.85       63.76      8.70 o 
   1  10   4      141.55      138.25     10.85 o 
   2  10   4       40.74       55.38     10.12 o 
   3  10   4      142.19      126.25      8.67 o 
   4  10   4       15.52        1.48      7.13 o 
   5  10   4       94.16       74.58      6.74 o 
   6  10   4        4.72      -13.87      9.54 o 
   7  10   4      293.44      311.15     24.94 o 
   8  10   4        0.84        8.69     25.30 o 
   9  10   4       52.31        7.53     45.77 o 
  -7  11   4       58.13       42.30     11.55 o 
  -6  11   4        0.00       -0.15      5.12 o 
  -5  11   4      148.60      138.67      9.09 o 
  -4  11   4      334.05      339.81     13.49 o 
  -3  11   4      108.27       97.61     11.26 o 
  -2  11   4        9.07        4.43     11.02 o 
  -1  11   4       29.86       36.78      7.88 o 
   0  11   4        2.92        6.85      7.21 o 
   1  11   4        4.52       -0.68      9.73 o 
   2  11   4        7.52       -3.73      7.34 o 
   3  11   4      213.30      226.17     14.50 o 
   4  11   4        6.39        5.17      7.43 o 
   5  11   4       12.20        4.36     11.37 o 
   6  11   4        0.67       -8.83      9.53 o 
   7  11   4        0.46       -5.54     16.61 o 
  -3  12   4        5.99       -0.16     25.61 o 
  -2  12   4        6.14       32.22      8.16 o 
  -1  12   4       17.12        2.83      8.35 o 
   0  12   4        5.61       14.28      8.23 o 
   1  12   4       15.03       10.53      8.22 o 
   2  12   4        1.53        2.19      9.38 o 
   3  12   4      196.63      255.63     19.78 o 
 -17   1   5        5.48       21.61     14.25 o 
 -16   1   5      163.73      145.53     36.38 o 
 -15   1   5      646.63      693.72     34.61 o 
 -14   1   5        0.12        4.38      6.61 o 
 -13   1   5       78.50       73.66      6.28 o 
 -12   1   5      349.64      338.71     10.52 o 
 -11   1   5      325.58      331.89      9.20 o 
 -10   1   5       38.38       29.10      3.94 o 
  -9   1   5      603.29      542.41     11.20 o 
  -8   1   5     1253.47     1250.21     19.28 o 
  -7   1   5      405.75      387.27      8.84 o 
  -6   1   5      189.30      196.58      6.49 o 
  -5   1   5     2673.98     2580.59     32.57 o 
  -4   1   5      996.30     1027.00     14.64 o 
  -3   1   5      133.13      159.19      4.88 o 
  -2   1   5     8713.25     9053.58     96.91 o 
  -1   1   5    24545.87    24905.51    288.89 o 
   0   1   5     8167.25     7743.17     88.00 o 
   1   1   5      829.26      720.07      9.94 o 
   2   1   5        8.60        8.06      1.55 o 
   3   1   5     7776.82     8133.69     85.20 o 
   4   1   5      419.22      462.86      7.58 o 
   5   1   5      157.08      197.49      5.10 o 
   6   1   5     2459.81     2632.48     30.83 o 
   7   1   5     1297.69     1204.94     17.12 o 
   8   1   5      484.00      500.66     10.12 o 
   9   1   5        9.52       10.50      3.17 o 
  10   1   5      107.14      125.53      7.81 o 
  11   1   5     2591.32     2569.69     33.79 o 
  12   1   5     1702.30     1735.97     28.57 o 
  13   1   5       49.74       50.72      8.77 o 
  14   1   5       16.69        9.45      7.86 o 
  15   1   5       16.40       19.00     12.64 o 
  16   1   5       17.67       10.43     12.34 o 
 -17   2   5       82.43       83.51     18.30 o 
 -16   2   5       97.61      100.53     15.27 o 
 -15   2   5      159.52      151.94     12.45 o 
 -14   2   5       60.03       67.31     10.22 o 
 -13   2   5      144.90      111.07     10.09 o 
 -12   2   5       10.23        4.01      3.78 o 
 -11   2   5       51.27       52.41      5.36 o 
 -10   2   5      309.98      306.07      9.47 o 
  -9   2   5       54.98       41.62      4.53 o 
  -8   2   5        9.54        7.84      2.45 o 
  -7   2   5      522.16      554.75     12.35 o 
  -6   2   5      107.81       99.67      6.10 o 
  -5   2   5      335.10      320.98      8.18 o 
  -4   2   5      272.53      284.37      8.76 o 
  -3   2   5     6861.23     6621.08     85.52 o 
  -2   2   5      922.40      966.66     12.68 o 
  -1   2   5     8252.60     8202.62     86.91 o 
   0   2   5    22786.37    22464.84    228.31 o 
   1   2   5     5614.29     5698.35     60.08 o 
   2   2   5    11032.17    10664.27    115.87 o 
   3   2   5     8400.53     8002.72     92.92 o 
   4   2   5     2310.00     2347.06     30.65 o 
   5   2   5      882.63      766.35     12.97 o 
   6   2   5     1306.94     1345.16     20.08 o 
   7   2   5      126.38      127.61      8.89 o 
   8   2   5      650.07      607.47     11.81 o 
   9   2   5        2.69        0.34      2.86 o 
  10   2   5       67.18       66.03      4.93 o 
  11   2   5      988.82     1012.31     18.91 o 
  12   2   5      630.60      643.02     18.98 o 
  13   2   5       25.31        9.35      7.11 o 
  14   2   5        2.68        1.23      7.11 o 
  15   2   5        9.34       11.56      9.88 o 
  16   2   5        0.32      -13.78      9.19 o 
 -17   3   5       21.50       44.50     15.23 o 
 -16   3   5        0.39       -4.63      9.24 o 
 -15   3   5       79.61       93.76     11.05 o 
 -14   3   5      163.28      184.89     13.02 o 
 -13   3   5        3.67       -9.42      6.28 o 
 -12   3   5        2.78        0.83      6.22 o 
 -11   3   5       49.39       49.88      5.17 o 
 -10   3   5      126.21      118.59      5.70 o 
  -9   3   5     1123.70     1060.84     17.70 o 
  -8   3   5        9.05        6.16      2.65 o 
  -7   3   5      125.30      140.50      6.39 o 
  -6   3   5       84.39       72.67      4.09 o 
  -5   3   5        0.25       -2.03      1.36 o 
  -4   3   5      237.42      239.08      7.34 o 
  -3   3   5     5297.24     5367.54     68.76 o 
  -2   3   5     1063.35     1032.08     15.92 o 
  -1   3   5     2250.65     2234.72     35.50 o 
   0   3   5     4669.68     4825.50     56.92 o 
   1   3   5     3293.48     3268.43     42.42 o 
   2   3   5      256.65      218.51      6.42 o 
   3   3   5     7551.61     7320.13    100.09 o 
   4   3   5      723.76      806.46     14.15 o 
   5   3   5      444.87      461.10     10.26 o 
   6   3   5     3326.62     3410.33     40.77 o 
   7   3   5     1151.10     1279.72     19.78 o 
   8   3   5        0.02        5.63      2.92 o 
   9   3   5        5.53        1.27      3.04 o 
  10   3   5       71.38       62.32      4.69 o 
  11   3   5       74.19       76.86      7.64 o 
  12   3   5      446.40      421.37     17.31 o 
  13   3   5      684.14      699.54     22.47 o 
  14   3   5        0.99       -8.97      5.98 o 
  15   3   5      118.37      128.23     11.73 o 
  16   3   5      120.94      123.12     17.08 o 
 -16   4   5        6.97       14.96      9.05 o 
 -15   4   5        1.68        9.04      7.84 o 
 -14   4   5        2.05        5.55      7.44 o 
 -13   4   5       19.10        9.25      7.46 o 
 -12   4   5      341.48      376.14     16.64 o 
 -11   4   5        2.58        4.06      4.77 o 
 -10   4   5        0.39        2.45      3.27 o 
  -9   4   5        0.08        3.25      3.31 o 
  -8   4   5      115.11      105.82      6.80 o 
  -7   4   5       99.78       84.43      4.93 o 
  -6   4   5     2727.24     2787.71     39.74 o 
  -5   4   5        8.01        5.37      2.58 o 
  -4   4   5      261.07      222.68      7.43 o 
  -3   4   5      882.22      972.94     15.00 o 
  -2   4   5     1304.40     1292.76     18.24 o 
  -1   4   5     3872.66     3951.60     47.40 o 
   0   4   5        2.71        5.24      1.96 o 
   1   4   5      406.24      384.85      7.63 o 
   2   4   5       51.40       35.12      2.85 o 
   3   4   5       38.92       47.32      2.94 o 
   4   4   5     2969.75     3227.47     40.85 o 
   5   4   5      923.92      956.39     15.19 o 
   6   4   5     1213.34     1123.76     17.65 o 
   7   4   5      196.83      145.87      5.35 o 
   8   4   5      342.74      368.12      8.62 o 
   9   4   5      140.93      163.59      6.06 o 
  10   4   5       29.68       33.21      5.11 o 
  11   4   5        8.52        6.61      5.23 o 
  12   4   5      262.71      254.14     19.35 o 
  13   4   5      101.61      131.81     11.64 o 
  14   4   5       28.48       15.33      7.74 o 
  15   4   5       21.80       25.31      8.58 o 
 -16   5   5        5.02        1.03     10.04 o 
 -15   5   5        0.63       -0.68      8.13 o 
 -14   5   5       65.18       61.54     10.03 o 
 -13   5   5       43.22       35.52      8.94 o 
 -12   5   5       19.79       36.68     10.87 o 
 -11   5   5        3.31        8.15      7.80 o 
 -10   5   5        0.41       -4.70      4.67 o 
  -9   5   5      384.50      394.81     12.70 o 
  -8   5   5      185.45      199.88      8.71 o 
  -7   5   5       12.51        9.37      3.77 o 
  -6   5   5      511.28      521.83     14.15 o 
  -5   5   5      230.73      218.65      8.00 o 
  -4   5   5       90.48       74.80      5.56 o 
  -3   5   5      698.19      730.08     11.87 o 
  -2   5   5      207.18      217.85      5.98 o 
  -1   5   5       52.24       66.19      3.74 o 
   0   5   5      302.40      286.51      7.10 o 
   1   5   5      307.49      369.46      7.56 o 
   2   5   5       60.61       79.96      4.64 o 
   3   5   5       42.84       52.43      3.52 o 
   4   5   5      325.30      346.20      7.48 o 
   5   5   5      279.48      299.64      8.21 o 
   6   5   5      287.67      306.58      8.69 o 
   7   5   5       20.03       19.91      3.83 o 
   8   5   5       92.17       85.99      6.02 o 
   9   5   5       39.64       35.77      4.39 o 
  10   5   5       84.84       75.18      6.35 o 
  11   5   5      998.12      931.26     22.06 o 
  12   5   5     1534.01     1342.12     32.46 o 
  13   5   5        1.83       -9.53      6.75 o 
  14   5   5       11.28       15.57      8.07 o 
  15   5   5        7.98        6.80      7.97 o 
 -15   6   5        0.93       -5.18      8.07 o 
 -14   6   5        5.03       -3.37      7.83 o 
 -13   6   5       36.45       41.63      9.02 o 
 -12   6   5      128.10      130.07     11.27 o 
 -11   6   5        3.60       -0.38      6.11 o 
 -10   6   5        4.77        3.52      5.18 o 
  -9   6   5       13.12        8.22      5.57 o 
  -8   6   5        1.98       -2.06      4.50 o 
  -7   6   5      471.42      502.66     14.97 o 
  -6   6   5        9.87        4.32      3.94 o 
  -5   6   5       14.25       11.00      3.73 o 
  -4   6   5      784.19      771.36     13.14 o 
  -3   6   5      189.50      178.09      6.22 o 
  -2   6   5       46.91       77.09      4.43 o 
  -1   6   5      352.77      392.56      8.81 o 
   0   6   5      761.71      758.03     13.26 o 
   1   6   5       38.51       42.64      3.60 o 
   2   6   5        2.65        3.34      2.55 o 
   3   6   5       70.81       78.09      6.17 o 
   4   6   5       50.13       54.19      3.99 o 
   5   6   5       22.90       13.70      3.83 o 
   6   6   5      784.18      818.67     17.45 o 
   7   6   5      141.89      160.30      8.20 o 
   8   6   5      604.09      609.62     19.32 o 
   9   6   5       37.96       36.74      5.85 o 
  10   6   5      169.14      162.64     10.97 o 
  11   6   5        9.68       11.74      7.09 o 
  12   6   5      455.54      452.95     15.03 o 
  13   6   5       12.12       -3.32      6.76 o 
  14   6   5        0.12        1.92      7.71 o 
 -14   7   5        7.57       -8.84      8.95 o 
 -13   7   5        8.63        7.89      8.83 o 
 -12   7   5       64.22       77.92      9.82 o 
 -11   7   5      645.87      653.65     21.53 o 
 -10   7   5      388.03      411.93     16.12 o 
  -9   7   5      245.36      272.80     12.59 o 
  -8   7   5      651.63      734.21     19.41 o 
  -7   7   5      566.55      574.53     24.40 o 
  -6   7   5      795.48      839.14     32.25 o 
  -5   7   5       27.03       29.37      4.53 o 
  -4   7   5        2.52        3.00      3.11 o 
  -3   7   5      135.15      168.34      6.38 o 
  -2   7   5       20.91       26.71      3.49 o 
  -1   7   5      180.64      181.21      7.91 o 
   0   7   5       19.05       19.51      3.41 o 
   1   7   5      948.19      954.76     17.55 o 
   2   7   5      103.44       97.83      5.93 o 
   3   7   5      368.30      361.50     10.23 o 
   4   7   5       30.99       31.07      4.24 o 
   5   7   5       56.53       52.27      5.00 o 
   6   7   5     1175.53     1190.84     24.58 o 
   7   7   5     4015.42     4025.09     61.69 o 
   8   7   5      234.53      229.62     10.24 o 
   9   7   5      140.26      135.22      8.53 o 
  10   7   5       10.26       -0.69      6.03 o 
  11   7   5       70.43       76.78      9.44 o 
  12   7   5        8.19        4.89      7.19 o 
  13   7   5       14.55       27.90      9.52 o 
 -13   8   5       36.78       26.67     10.08 o 
 -12   8   5      174.19      193.87     14.62 o 
 -11   8   5       24.07       22.66      8.42 o 
 -10   8   5       23.71       11.48      7.51 o 
  -9   8   5       42.16       16.38      6.28 o 
  -8   8   5       31.90       29.82     11.69 o 
  -7   8   5     2428.86     2449.83     51.67 o 
  -6   8   5     2180.00     2228.01     54.89 o 
  -5   8   5      101.03       91.67      6.99 o 
  -4   8   5        0.01        1.53      3.63 o 
  -3   8   5       44.22       29.56      4.28 o 
  -2   8   5       58.23       44.32      4.46 o 
  -1   8   5       11.03        5.59      3.72 o 
   0   8   5       14.67       10.16      3.92 o 
   1   8   5       42.71       47.29      4.44 o 
   2   8   5      289.85      256.84      9.24 o 
   3   8   5      792.88      794.44     18.68 o 
   4   8   5      398.88      440.19     20.83 o 
   5   8   5      816.74      829.47     29.82 o 
   6   8   5      453.34      524.97     15.85 o 
   7   8   5      183.60      173.09      9.81 o 
   8   8   5        0.08        0.56      5.20 o 
   9   8   5      323.65      313.80     15.23 o 
  10   8   5        0.00        2.10      6.82 o 
  11   8   5       31.70       17.20     10.01 o 
  12   8   5       41.89       56.14     10.21 o 
 -11   9   5       28.19       10.65      8.27 o 
 -10   9   5       25.08       22.31      8.04 o 
  -9   9   5        3.38       -3.49      7.86 o 
  -8   9   5       13.80       24.11      6.17 o 
  -7   9   5       30.87       22.99      5.81 o 
  -6   9   5      763.16      774.11     21.74 o 
  -5   9   5      201.77      222.13      8.94 o 
  -4   9   5        0.02       -2.59      3.82 o 
  -3   9   5       11.47        5.63      4.41 o 
  -2   9   5      309.27      308.69     11.48 o 
  -1   9   5      509.87      566.79     16.29 o 
   0   9   5       71.50       64.71      6.08 o 
   1   9   5     1171.30     1178.30     32.10 o 
   2   9   5      634.95      598.92     18.46 o 
   3   9   5      215.57      197.69     10.97 o 
   4   9   5       89.48       76.98      7.36 o 
   5   9   5      104.06      111.31      9.88 o 
   6   9   5      184.27      188.68      9.78 o 
   7   9   5       31.36       18.99      5.46 o 
   8   9   5        1.46       -5.98      4.97 o 
   9   9   5       14.67        9.77      7.26 o 
  10   9   5        2.82       -1.07      7.26 o 
  11   9   5        0.00       -7.67      8.24 o 
 -10  10   5       16.98       14.82      8.98 o 
  -9  10   5        1.27       -2.83      6.99 o 
  -8  10   5       19.93        9.17     10.37 o 
  -7  10   5       67.39       67.18      8.99 o 
  -6  10   5       11.86        5.47      6.91 o 
  -5  10   5       62.26       32.35      5.88 o 
  -4  10   5       37.16       47.82      6.51 o 
  -3  10   5       98.15       89.32      8.33 o 
  -2  10   5       23.15       26.19      6.40 o 
  -1  10   5        6.78        7.43      5.66 o 
   0  10   5      158.26      137.35     10.95 o 
   1  10   5        1.69        9.94      7.01 o 
   2  10   5      205.75      179.52     12.77 o 
   3  10   5      345.97      361.48     17.05 o 
   4  10   5       70.32       68.31      9.33 o 
   5  10   5        4.74       -6.74      4.96 o 
   6  10   5      219.23      250.99     11.13 o 
   7  10   5       75.41       85.86     16.63 o 
   8  10   5       81.36       74.95     16.40 o 
   9  10   5        7.41       10.81     12.75 o 
  -7  11   5       32.50       45.55      7.37 o 
  -6  11   5        1.42       -3.92      7.32 o 
  -5  11   5       37.21       33.57      6.33 o 
  -4  11   5      207.62      192.62     10.99 o 
  -3  11   5      184.44      176.26     11.55 o 
  -2  11   5       56.17       56.80     11.21 o 
  -1  11   5       20.50       13.80      7.38 o 
   0  11   5        1.17        7.97      7.46 o 
   1  11   5        6.66        9.74      7.79 o 
   2  11   5       71.34       72.13     11.71 o 
   3  11   5      126.24      119.85     11.62 o 
   4  11   5       42.54       54.16      9.30 o 
   5  11   5        8.94       -6.87     12.90 o 
   6  11   5       23.62       35.91     14.84 o 
  -2  12   5        0.07       -6.84     10.03 o 
  -1  12   5       13.33       -3.23      7.04 o 
   0  12   5       85.77       68.97     10.42 o 
   1  12   5       36.77       45.23     13.12 o 
   2  12   5       41.56       55.82     21.23 o 
 -17   0   6       92.73      131.53     28.31 o 
 -16   0   6        2.14      -14.46     14.46 o 
 -15   0   6       88.04      140.14     27.54 o 
 -14   0   6       86.17      122.36     17.40 o 
 -13   0   6       51.11       27.51      7.22 o 
 -12   0   6      226.11      217.83     12.58 o 
 -11   0   6       26.98       20.18      8.70 o 
 -10   0   6       86.09       78.66      8.00 o 
  -9   0   6      130.80      119.97      8.59 o 
  -8   0   6     1266.33     1230.33     31.09 o 
  -7   0   6     1028.58      981.29     23.29 o 
  -6   0   6      139.69      164.19      8.18 o 
  -5   0   6     1041.35     1080.40     24.56 o 
  -4   0   6       28.69       18.08      5.15 o 
  -3   0   6    71951.73    75414.88   1435.63 o 
  -2   0   6   157391.23   171964.11   3576.67 o 
  -1   0   6    72412.99    79403.77   1481.88 o 
   0   0   6    16134.36    15311.44    261.06 o 
   1   0   6     1218.68     1509.41     26.55 o 
   2   0   6    12900.97    13198.33    191.84 o 
   3   0   6        0.20        1.25      2.60 o 
   4   0   6    19126.13    19440.92    282.01 o 
   5   0   6     8668.72     8526.47    127.78 o 
   6   0   6     1235.76     1223.43     21.66 o 
   7   0   6      713.40      555.85     13.16 o 
   8   0   6      491.96      493.52     16.74 o 
   9   0   6      323.81      363.49     12.76 o 
  10   0   6     1083.72     1048.20     26.84 o 
  11   0   6       18.75        2.71      6.05 o 
  12   0   6        6.48       -4.27      6.72 o 
  13   0   6      329.91      323.57     18.63 o 
  14   0   6      103.39       52.46     20.15 o 
  15   0   6       24.63       15.69     18.61 o 
  16   0   6      241.55      198.92     33.85 o 
 -17   1   6      181.38      202.77     45.61 o 
 -16   1   6      395.37      488.63     31.93 o 
 -15   1   6      788.18      880.04     34.91 o 
 -14   1   6      129.72      157.76     11.48 o 
 -13   1   6        4.15       -2.27      4.52 o 
 -12   1   6        1.11       -1.46      3.93 o 
 -11   1   6       35.83       38.17      4.57 o 
 -10   1   6       62.89       84.47      5.27 o 
  -9   1   6       12.03       11.67      3.51 o 
  -8   1   6      163.20      197.30      7.19 o 
  -7   1   6       17.64       19.57      3.70 o 
  -6   1   6       16.57       25.20      3.56 o 
  -5   1   6       76.00       58.31      3.97 o 
  -4   1   6     7525.66     7263.23     84.07 o 
  -3   1   6    12219.34    12084.03    176.40 o 
  -2   1   6     1243.27     1313.59     17.84 o 
  -1   1   6     6469.53     6728.60     80.92 o 
   0   1   6     7619.23     6994.40     83.94 o 
   1   1   6       19.39       34.18      2.48 o 
   2   1   6        0.42        1.65      1.83 o 
   3   1   6      496.99      574.07      9.87 o 
   4   1   6      166.18      180.80      5.37 o 
   5   1   6     1020.20     1179.18     16.84 o 
   6   1   6        2.35        7.62      2.86 o 
   7   1   6      154.45      187.26      6.51 o 
   8   1   6      693.37      707.28     19.46 o 
   9   1   6      282.81      288.42      8.24 o 
  10   1   6      488.61      458.65     11.67 o 
  11   1   6     4976.69     4848.50     68.96 o 
  12   1   6      525.57      505.84     15.68 o 
  13   1   6      445.94      445.54     17.48 o 
  14   1   6      247.62      278.71     20.35 o 
  15   1   6       75.13       85.82     17.05 o 
  16   1   6       13.18        6.27     12.24 o 
 -17   2   6        3.94        1.36     12.40 o 
 -16   2   6       82.57       89.72     15.11 o 
 -15   2   6       30.89       29.61      8.58 o 
 -14   2   6       61.37       46.73      8.70 o 
 -13   2   6        0.32        1.95      6.18 o 
 -12   2   6       54.64       71.14      6.75 o 
 -11   2   6       53.01       51.49      4.64 o 
 -10   2   6       37.03       38.08      4.15 o 
  -9   2   6      221.22      205.80      7.53 o 
  -8   2   6     1928.37     1893.28     41.14 o 
  -7   2   6      121.35      124.23      6.66 o 
  -6   2   6      586.60      470.15     10.98 o 
  -5   2   6      284.35      275.46      8.03 o 
  -4   2   6     2142.91     2068.82     30.49 o 
  -3   2   6     1905.48     1829.14     27.08 o 
  -2   2   6      511.21      476.95      9.39 o 
  -1   2   6      429.66      417.80      8.55 o 
   0   2   6      374.11      373.62      7.97 o 
   1   2   6     4670.04     4748.52     56.70 o 
   2   2   6     7384.38     7245.93     84.76 o 
   3   2   6       13.86        4.83      2.39 o 
   4   2   6     6905.93     7089.57     90.52 o 
   5   2   6      141.57      105.63      5.01 o 
   6   2   6      332.29      376.00      9.37 o 
   7   2   6      368.22      346.50      8.89 o 
   8   2   6      111.77       98.98      5.17 o 
   9   2   6        9.44       10.98      3.38 o 
  10   2   6     1845.42     1895.30     27.56 o 
  11   2   6      241.60      287.24     11.38 o 
  12   2   6     2067.57     2187.47     44.30 o 
  13   2   6       46.46       42.42     11.38 o 
  14   2   6        2.69       -1.35      6.80 o 
  15   2   6       13.83       28.54     10.75 o 
  16   2   6        2.83       13.89     11.89 o 
 -16   3   6        0.43        7.33     10.05 o 
 -15   3   6      198.94      180.29     13.26 o 
 -14   3   6       80.92       66.12     17.58 o 
 -13   3   6      176.64      195.50     12.79 o 
 -12   3   6      351.64      316.16     17.15 o 
 -11   3   6        2.03       -4.88      3.25 o 
 -10   3   6      174.75      185.81      7.33 o 
  -9   3   6       19.89       35.88      4.16 o 
  -8   3   6     1145.70     1114.64     18.16 o 
  -7   3   6      123.20      102.24      4.77 o 
  -6   3   6      257.23      246.85      9.29 o 
  -5   3   6      226.48      249.86      9.03 o 
  -4   3   6       14.70       15.26      2.84 o 
  -3   3   6       55.93       56.08      3.18 o 
  -2   3   6        8.88       11.17      2.84 o 
  -1   3   6      360.48      346.64      6.82 o 
   0   3   6     2425.38     2388.54     31.24 o 
   1   3   6     1022.83      960.61     15.56 o 
   2   3   6       12.48        0.94      2.05 o 
   3   3   6       21.74       10.56      2.94 o 
   4   3   6       23.04       15.95      3.05 o 
   5   3   6      191.85      196.10      7.28 o 
   6   3   6      705.28      755.16     13.14 o 
   7   3   6       26.86        9.42      2.93 o 
   8   3   6       74.26       74.47      4.65 o 
   9   3   6        0.33        0.76      3.20 o 
  10   3   6        1.46       -0.95      3.51 o 
  11   3   6      531.67      534.36     18.28 o 
  12   3   6      667.86      643.00     21.05 o 
  13   3   6      298.22      272.43     14.91 o 
  14   3   6       28.25       36.01      7.98 o 
  15   3   6      115.03      157.61     14.88 o 
  16   3   6      155.81      161.12     18.55 o 
 -16   4   6       15.10       13.05      9.07 o 
 -15   4   6        0.49       -1.06     11.06 o 
 -14   4   6      338.67      333.83     16.33 o 
 -13   4   6      850.36      852.23     25.09 o 
 -12   4   6       58.96       84.05      9.46 o 
 -11   4   6      156.91      141.11     11.17 o 
 -10   4   6        4.80       -0.47      3.72 o 
  -9   4   6      257.80      263.22     10.03 o 
  -8   4   6       61.55       71.38      5.71 o 
  -7   4   6       54.62       55.21      5.01 o 
  -6   4   6       14.36        7.49      3.74 o 
  -5   4   6      231.27      204.16      6.99 o 
  -4   4   6      540.46      536.16     11.27 o 
  -3   4   6     1961.47     2004.97     29.54 o 
  -2   4   6        0.02       -2.35      1.98 o 
  -1   4   6     1340.49     1335.67     24.69 o 
   0   4   6       22.17       17.93      2.74 o 
   1   4   6        0.37        0.16      1.88 o 
   2   4   6       14.18       16.37      2.55 o 
   3   4   6      372.08      375.41      9.41 o 
   4   4   6     1076.82     1078.35     16.70 o 
   5   4   6       72.92       67.66      4.14 o 
   6   4   6       18.22       11.93      3.16 o 
   7   4   6       21.06       24.27      3.18 o 
   8   4   6      154.70      144.93      6.91 o 
   9   4   6      213.66      216.61      7.15 o 
  10   4   6       50.81       44.94      7.86 o 
  11   4   6       79.07       76.64      8.16 o 
  12   4   6      196.15      204.42     16.46 o 
  13   4   6       34.24       36.89      8.39 o 
  14   4   6       84.27       84.80     10.49 o 
  15   4   6       10.96        8.43      7.73 o 
 -15   5   6       83.45       91.76     11.60 o 
 -14   5   6        4.19       -0.75      7.56 o 
 -13   5   6      226.21      268.25     15.19 o 
 -12   5   6      254.75      275.89     14.23 o 
 -11   5   6       28.83       26.94      7.11 o 
 -10   5   6       36.14       26.33      6.80 o 
  -9   5   6       53.61       43.18      7.81 o 
  -8   5   6        0.00        0.90      3.92 o 
  -7   5   6      174.06      173.04      8.26 o 
  -6   5   6       64.85       65.82      5.51 o 
  -5   5   6        0.99       -4.46      3.00 o 
  -4   5   6        1.75        4.67      2.68 o 
  -3   5   6       96.52       91.98      4.28 o 
  -2   5   6     1359.29     1448.38     20.75 o 
  -1   5   6        1.68        3.18      2.18 o 
   0   5   6      116.04      121.20      5.14 o 
   1   5   6      289.49      273.77      6.74 o 
   2   5   6      207.44      204.72      5.74 o 
   3   5   6        2.29        0.91      1.95 o 
   4   5   6      102.14      121.56      5.59 o 
   5   5   6      164.81      150.21      6.70 o 
   6   5   6       16.26       31.32      4.26 o 
   7   5   6       37.67       37.15      4.58 o 
   8   5   6       15.57       19.72      3.91 o 
   9   5   6        1.51        1.78      3.62 o 
  10   5   6       16.97       15.99      6.78 o 
  11   5   6      113.00       91.82      8.44 o 
  12   5   6       82.96       58.14      9.14 o 
  13   5   6        1.87       -2.27      6.97 o 
  14   5   6      171.94      170.92     13.67 o 
  15   5   6        0.04       -2.41      8.21 o 
 -15   6   6        6.56       -0.60      9.29 o 
 -14   6   6        6.83       16.24      8.03 o 
 -13   6   6        0.95       -6.90      7.17 o 
 -12   6   6      248.69      275.79     14.83 o 
 -11   6   6       15.62       27.77      7.35 o 
 -10   6   6      146.12      139.37     11.92 o 
  -9   6   6      605.89      597.81     17.91 o 
  -8   6   6        3.32        6.31      5.23 o 
  -7   6   6      112.32      108.33      7.67 o 
  -6   6   6      327.69      298.68     11.04 o 
  -5   6   6      805.18      804.68     17.46 o 
  -4   6   6      160.94      154.73      6.66 o 
  -3   6   6       48.20       62.72      4.47 o 
  -2   6   6      622.54      650.88     11.75 o 
  -1   6   6      360.10      384.71      9.09 o 
   0   6   6      419.32      401.89      9.23 o 
   1   6   6      256.87      253.51      6.65 o 
   2   6   6      184.39      182.66      6.49 o 
   3   6   6        8.50       11.24      3.01 o 
   4   6   6       43.21       42.72      3.15 o 
   5   6   6     1040.50     1002.76     18.59 o 
   6   6   6      244.16      263.32     11.38 o 
   7   6   6      613.77      635.30     17.01 o 
   8   6   6      152.52      168.96      7.83 o 
   9   6   6        5.64        4.30      3.93 o 
  10   6   6       33.23       36.77      5.96 o 
  11   6   6        1.01       -6.62      5.32 o 
  12   6   6       39.57       28.97      6.51 o 
  13   6   6       19.22       20.14      8.16 o 
  14   6   6        9.70       12.33      7.96 o 
 -14   7   6       41.24       48.65     11.27 o 
 -13   7   6        2.20      -11.51      7.89 o 
 -12   7   6      109.33      100.54     15.85 o 
 -11   7   6      512.82      553.69     19.74 o 
 -10   7   6      706.32      725.10     24.62 o 
  -9   7   6     1134.84     1125.36     26.76 o 
  -8   7   6      156.88      141.17      9.33 o 
  -7   7   6       79.76      100.68      7.99 o 
  -6   7   6      185.80      166.59      9.27 o 
  -5   7   6      214.88      246.79      9.49 o 
  -4   7   6      207.18      220.66      7.02 o 
  -3   7   6        4.60        7.99      3.24 o 
  -2   7   6        0.03        0.98      2.94 o 
  -1   7   6       37.55       23.98      3.32 o 
   0   7   6      138.66      134.43      5.58 o 
   1   7   6        2.29        1.75      3.12 o 
   2   7   6      133.09      121.56      6.69 o 
   3   7   6       48.98       52.54      6.39 o 
   4   7   6      121.28      147.29      6.56 o 
   5   7   6       72.83       69.21      6.33 o 
   6   7   6     2663.74     2726.55     47.69 o 
   7   7   6     1038.47     1033.03     23.51 o 
   8   7   6      390.09      406.73     17.78 o 
   9   7   6       16.12       17.17      7.17 o 
  10   7   6        0.27       -4.92      6.25 o 
  11   7   6      250.77      267.30     14.57 o 
  12   7   6       24.84       31.78      9.32 o 
  13   7   6        2.53        6.20      8.62 o 
 -13   8   6       45.50       35.88     11.78 o 
 -12   8   6      123.17      136.77     13.37 o 
 -11   8   6        0.67        5.48      7.44 o 
 -10   8   6        8.88        2.74      8.57 o 
  -9   8   6      295.98      299.68     18.64 o 
  -8   8   6     1308.27     1360.10     33.17 o 
  -7   8   6      556.95      548.40     18.38 o 
  -6   8   6     1057.78     1212.77     29.44 o 
  -5   8   6        1.05        0.19      6.39 o 
  -4   8   6       92.01       96.48      6.37 o 
  -3   8   6       62.72       76.22      5.60 o 
  -2   8   6        0.41        4.98      3.62 o 
  -1   8   6       26.89       30.36      4.70 o 
   0   8   6        4.24        6.55      3.94 o 
   1   8   6      256.38      281.22     10.13 o 
   2   8   6     1231.89     1247.96     25.62 o 
   3   8   6     2739.55     2802.39     53.25 o 
   4   8   6     2017.53     2086.70     41.95 o 
   5   8   6      902.89      921.78     34.16 o 
   6   8   6      300.71      336.97     13.39 o 
   7   8   6       57.14       70.20      9.48 o 
   8   8   6        9.12        6.86      7.44 o 
   9   8   6      171.65      166.99     13.47 o 
  10   8   6        0.19      -10.60      7.07 o 
  11   8   6       23.19       34.77     10.99 o 
  12   8   6       53.13       68.30     15.99 o 
 -11   9   6       81.28       87.36     11.08 o 
 -10   9   6       41.37       40.77      9.55 o 
  -9   9   6      377.56      391.52     19.49 o 
  -8   9   6      405.28      393.22     25.17 o 
  -7   9   6       23.45       21.13     10.50 o 
  -6   9   6        0.85       -1.85      5.42 o 
  -5   9   6       21.27       21.89      4.76 o 
  -4   9   6       45.66       54.59      5.81 o 
  -3   9   6       71.16       71.52      6.30 o 
  -2   9   6        2.64        4.44      4.42 o 
  -1   9   6      299.38      272.09     14.48 o 
   0   9   6       66.24       62.59      6.93 o 
   1   9   6      248.09      280.11     12.78 o 
   2   9   6        3.14        7.22      6.99 o 
   3   9   6      160.90      198.43     18.18 o 
   4   9   6      404.41      472.51     15.98 o 
   5   9   6     1826.37     1832.58     38.57 o 
   6   9   6      135.39      117.39      8.43 o 
   7   9   6       16.11        5.49      9.91 o 
   8   9   6      160.96      156.90     12.84 o 
   9   9   6       18.53       21.70      8.21 o 
  10   9   6       39.34       45.33      9.59 o 
  -9  10   6       19.06        9.18      7.41 o 
  -8  10   6       16.41        2.39     11.37 o 
  -7  10   6        3.36        6.79      7.74 o 
  -6  10   6       22.52       33.45      9.04 o 
  -5  10   6        0.92       -7.40      4.94 o 
  -4  10   6      136.75      105.93      8.48 o 
  -3  10   6       22.62       19.81      6.06 o 
  -2  10   6       15.43        8.23      5.86 o 
  -1  10   6      131.73      103.75      8.53 o 
   0  10   6        1.00        1.84      5.28 o 
   1  10   6        9.86       12.73      7.69 o 
   2  10   6       38.96       38.40      8.86 o 
   3  10   6      126.92      153.50     12.48 o 
   4  10   6      191.74      193.55     20.64 o 
   5  10   6        9.34        1.74      7.17 o 
   6  10   6       50.11       52.47      9.11 o 
   7  10   6      731.97      757.52     25.97 o 
   8  10   6      311.91      378.73     26.43 o 
   9  10   6        8.35        1.54      8.17 o 
  -7  11   6       44.27       46.02      9.35 o 
  -6  11   6      153.86      153.00     22.03 o 
  -5  11   6      142.79      153.72     14.73 o 
  -4  11   6       73.94       78.60      8.29 o 
  -3  11   6       35.96       42.05      7.32 o 
  -2  11   6        0.51       -5.02      5.67 o 
  -1  11   6        7.16        2.94      5.72 o 
   0  11   6      285.97      262.42     15.59 o 
   1  11   6       52.98       60.52      9.98 o 
   2  11   6      121.02      106.34     11.65 o 
   3  11   6       34.57       29.04      9.16 o 
   4  11   6        7.65        7.06      8.15 o 
   5  11   6       10.44        5.80      7.71 o 
   6  11   6       53.74       53.14      9.00 o 
  -1  12   6       19.46       23.38     12.01 o 
   0  12   6        2.29        2.29     11.20 o 
 -17   1   7        4.84        8.91     13.28 o 
 -16   1   7       97.43       85.12     17.95 o 
 -15   1   7      230.07      212.91     19.23 o 
 -14   1   7        1.43       -5.65      7.47 o 
 -13   1   7       55.36       42.36      7.15 o 
 -12   1   7      188.11      208.11      8.85 o 
 -11   1   7        0.66        3.80      3.76 o 
 -10   1   7      312.18      288.41      9.43 o 
  -9   1   7      801.45      864.95     16.50 o 
  -8   1   7       19.07       27.66      4.38 o 
  -7   1   7      736.87      666.95     14.49 o 
  -6   1   7      160.62      165.31      6.83 o 
  -5   1   7       40.94       43.95      4.44 o 
  -4   1   7     1962.66     1736.18     28.90 o 
  -3   1   7      760.21      816.97     14.18 o 
  -2   1   7     5806.40     5514.38     72.46 o 
  -1   1   7     1514.21     1582.58     23.95 o 
   0   1   7     1866.20     1841.95     25.09 o 
   1   1   7        4.49        0.86      2.11 o 
   2   1   7     7629.19     7930.78     96.51 o 
   3   1   7     1580.14     1553.71     22.10 o 
   4   1   7      316.80      340.14      8.11 o 
   5   1   7    16764.51    17514.63    201.10 o 
   6   1   7      682.06      669.48     12.76 o 
   7   1   7     3038.30     3250.24     42.85 o 
   8   1   7      204.38      180.13      7.26 o 
   9   1   7        8.64        9.35      4.00 o 
  10   1   7      472.17      467.42     12.86 o 
  11   1   7     1820.51     1789.73     34.13 o 
  12   1   7      578.45      500.81     18.29 o 
  13   1   7      275.81      304.90     14.82 o 
  14   1   7       23.16       16.40     12.13 o 
  15   1   7       11.67       10.96     13.69 o 
  16   1   7       15.69       21.14     19.31 o 
 -17   2   7       40.68       61.54     17.10 o 
 -16   2   7       15.61       14.35     12.21 o 
 -15   2   7       76.88       92.20     10.47 o 
 -14   2   7      228.95      224.38     13.57 o 
 -13   2   7      110.66      102.44     10.22 o 
 -12   2   7      278.72      266.86     12.02 o 
 -11   2   7       72.31       75.80      5.58 o 
 -10   2   7      288.85      285.51      9.34 o 
  -9   2   7     1579.23     1548.51     24.53 o 
  -8   2   7      839.07      876.99     16.18 o 
  -7   2   7     1676.94     1564.04     27.36 o 
  -6   2   7     1297.59     1233.74     21.31 o 
  -5   2   7      365.47      380.88      9.94 o 
  -4   2   7      628.77      603.49     12.47 o 
  -3   2   7        1.32        9.17      2.68 o 
  -2   2   7      451.77      450.44     13.24 o 
  -1   2   7     1467.41     1350.05     21.07 o 
   0   2   7     1328.94     1362.37     22.97 o 
   1   2   7      156.48      153.40      6.50 o 
   2   2   7       76.77       76.91      4.22 o 
   3   2   7     2274.69     2262.79     32.43 o 
   4   2   7     2660.24     2935.12     40.77 o 
   5   2   7      907.71      929.80     15.42 o 
   6   2   7     3083.23     3176.52     41.32 o 
   7   2   7       65.88       80.93      4.95 o 
   8   2   7       14.23       11.70      3.39 o 
   9   2   7      172.43      179.92      8.62 o 
  10   2   7      744.28      804.67     17.27 o 
  11   2   7      113.59       84.10      9.30 o 
  12   2   7      567.20      566.79     19.68 o 
  13   2   7      591.25      654.87     21.67 o 
  14   2   7       36.14       25.70      7.72 o 
  15   2   7       20.22       43.14     11.92 o 
  16   2   7        2.55      -11.95     10.81 o 
 -16   3   7       30.62       59.51     13.69 o 
 -15   3   7       19.60        8.08      7.69 o 
 -14   3   7       29.53       43.74     12.27 o 
 -13   3   7      391.20      420.54     17.52 o 
 -12   3   7       42.06       53.79      8.43 o 
 -11   3   7      422.70      406.69     13.05 o 
 -10   3   7     1525.63     1544.75     24.63 o 
  -9   3   7      247.94      242.65      8.00 o 
  -8   3   7       54.84       45.78      4.16 o 
  -7   3   7       33.43       37.76      3.63 o 
  -6   3   7      349.86      309.74      9.85 o 
  -5   3   7      185.73      179.94      7.46 o 
  -4   3   7       85.12       92.35      4.98 o 
  -3   3   7      459.87      537.61     11.40 o 
  -2   3   7      129.13       85.23      4.20 o 
  -1   3   7      240.64      266.94      8.12 o 
   0   3   7     2860.84     2963.30     40.46 o 
   1   3   7      453.01      473.53      9.94 o 
   2   3   7       12.01        4.53      2.33 o 
   3   3   7        9.45        9.52      2.64 o 
   4   3   7      849.03      925.96     17.55 o 
   5   3   7      229.49      228.51      9.36 o 
   6   3   7     1388.08     1377.98     20.91 o 
   7   3   7       95.28      106.81      4.97 o 
   8   3   7      230.48      244.02      9.17 o 
   9   3   7      839.70      823.68     17.72 o 
  10   3   7       21.77       13.42      6.56 o 
  11   3   7      801.15      800.41     23.05 o 
  12   3   7       87.41       64.03      9.37 o 
  13   3   7        2.50       12.50      6.92 o 
  14   3   7      101.79       94.87     10.53 o 
  15   3   7       80.71       96.09     15.17 o 
 -16   4   7        6.27        8.24      8.65 o 
 -15   4   7       73.33       78.50     11.07 o 
 -14   4   7        1.14       17.09      8.28 o 
 -13   4   7      163.66      212.18     13.59 o 
 -12   4   7        8.99       15.93      7.33 o 
 -11   4   7        7.21       16.19      7.18 o 
 -10   4   7       10.99        4.84      4.92 o 
  -9   4   7      325.67      329.28     11.46 o 
  -8   4   7        0.05       -0.95      3.14 o 
  -7   4   7      411.07      406.62     11.66 o 
  -6   4   7      144.82      114.80      6.52 o 
  -5   4   7      247.00      237.36      9.15 o 
  -4   4   7      282.55      272.64     14.61 o 
  -3   4   7     2981.41     2853.22     40.61 o 
  -2   4   7      781.43      884.47     15.93 o 
  -1   4   7      784.22      749.60     12.93 o 
   0   4   7       67.23       85.22      4.22 o 
   1   4   7     1752.11     1772.87     36.48 o 
   2   4   7        6.59        3.82      2.46 o 
   3   4   7        1.09        2.19      1.92 o 
   4   4   7      242.98      224.21     12.10 o 
   5   4   7      318.59      302.89      9.11 o 
   6   4   7       57.54       40.28      4.52 o 
   7   4   7        8.08       11.72      2.97 o 
   8   4   7      237.94      216.90      7.97 o 
   9   4   7        5.98        7.61      3.95 o 
  10   4   7       88.53       99.30      8.32 o 
  11   4   7      277.37      300.88     15.60 o 
  12   4   7      339.14      349.28     16.35 o 
  13   4   7        1.11       -4.39      6.67 o 
  14   4   7        0.76        8.24      7.55 o 
  15   4   7       12.84       33.52     12.51 o 
 -15   5   7      471.80      486.00     20.83 o 
 -14   5   7        1.77       40.45     10.18 o 
 -13   5   7        2.21        5.44      7.28 o 
 -12   5   7      242.07      245.18     13.96 o 
 -11   5   7        3.16       11.80      7.46 o 
 -10   5   7        0.92       -9.22      6.39 o 
  -9   5   7      243.66      247.09     12.05 o 
  -8   5   7       47.20       51.48      6.03 o 
  -7   5   7      240.42      237.23      9.79 o 
  -6   5   7      158.92      165.89     10.68 o 
  -5   5   7      342.79      342.71      9.80 o 
  -4   5   7      321.77      339.98      9.57 o 
  -3   5   7      326.99      319.09      8.83 o 
  -2   5   7       18.15        9.29      3.18 o 
  -1   5   7     2004.95     2016.83     27.67 o 
   0   5   7     1155.22     1103.54     18.29 o 
   1   5   7      270.80      285.78      7.78 o 
   2   5   7       92.44       98.56      4.53 o 
   3   5   7       40.91       40.61      3.21 o 
   4   5   7      581.00      607.71     11.54 o 
   5   5   7       97.35      110.87      7.99 o 
   6   5   7      245.40      230.79      8.90 o 
   7   5   7       75.69       74.55      5.97 o 
   8   5   7      313.36      276.28      9.37 o 
   9   5   7        2.71        5.67      4.74 o 
  10   5   7      239.24      274.13     11.98 o 
  11   5   7       26.20       28.95      8.00 o 
  12   5   7        1.01        3.08      6.88 o 
  13   5   7       34.53       30.72      8.47 o 
  14   5   7        2.25        3.79      7.62 o 
 -14   6   7      208.21      216.94     15.01 o 
 -13   6   7       12.93        3.51     11.19 o 
 -12   6   7      193.81      211.98     13.76 o 
 -11   6   7        1.75        8.33      7.50 o 
 -10   6   7       17.74       18.64      7.47 o 
  -9   6   7       20.46       12.57      6.42 o 
  -8   6   7      646.72      611.33     18.14 o 
  -7   6   7       49.87       49.77      6.61 o 
  -6   6   7      112.65      102.65      7.45 o 
  -5   6   7      460.01      437.32     13.65 o 
  -4   6   7     1127.94     1189.80     20.95 o 
  -3   6   7      787.10      783.24     17.44 o 
  -2   6   7     3110.06     3212.60     41.59 o 
  -1   6   7       23.80       16.21      3.87 o 
   0   6   7      169.50      183.72      6.70 o 
   1   6   7       47.70       47.29      3.77 o 
   2   6   7       79.96       83.96      4.90 o 
   3   6   7       71.09       77.47      4.90 o 
   4   6   7       65.70       68.45      4.70 o 
   5   6   7       63.20       52.78      4.34 o 
   6   6   7       97.71       86.34      5.99 o 
   7   6   7        3.54        3.16      4.17 o 
   8   6   7      210.48      203.03      9.60 o 
   9   6   7       23.62       17.05      5.59 o 
  10   6   7        5.66        6.11      5.72 o 
  11   6   7       17.02       20.85      7.22 o 
  12   6   7       31.07       35.71      9.23 o 
  13   6   7       55.71       53.25      9.52 o 
  14   6   7        0.35       11.22      9.67 o 
 -14   7   7        2.30      -13.75     12.60 o 
 -13   7   7       15.54       22.31      9.86 o 
 -12   7   7      116.77      150.22     13.87 o 
 -11   7   7      488.68      521.80     23.44 o 
 -10   7   7      173.86      170.42     13.09 o 
  -9   7   7      115.29      129.90     11.66 o 
  -8   7   7        7.37       16.97      6.23 o 
  -7   7   7      158.41      183.41     10.78 o 
  -6   7   7        0.08        6.12      4.77 o 
  -5   7   7        1.96       17.79      4.72 o 
  -4   7   7      102.44      113.13      6.19 o 
  -3   7   7        5.84        2.65      3.26 o 
  -2   7   7        2.54        2.03      3.13 o 
  -1   7   7      122.26      123.59      6.86 o 
   0   7   7        3.41       -0.51      2.61 o 
   1   7   7       99.87       94.60      5.38 o 
   2   7   7       36.54       41.73      4.31 o 
   3   7   7        1.27       -1.36      3.10 o 
   4   7   7      367.25      421.36     11.16 o 
   5   7   7      777.90      776.66     19.21 o 
   6   7   7     1608.29     1589.51     39.45 o 
   7   7   7     1165.77     1113.26     25.14 o 
   8   7   7      126.26      125.84     10.49 o 
   9   7   7      161.50      124.88     11.03 o 
  10   7   7      120.39       85.51     10.14 o 
  11   7   7      196.41      157.65     14.45 o 
  12   7   7        6.80        4.35      8.90 o 
  13   7   7       14.35        3.03     12.00 o 
 -12   8   7       66.33       67.89     10.79 o 
 -11   8   7        0.42       -5.25      9.42 o 
 -10   8   7        8.99       12.88      9.11 o 
  -9   8   7       29.32       32.03      9.64 o 
  -8   8   7       47.65       36.00      9.74 o 
  -7   8   7       60.99       83.44      9.00 o 
  -6   8   7       28.66       45.87      8.62 o 
  -5   8   7       39.92       32.89      6.39 o 
  -4   8   7      179.41      203.51      8.36 o 
  -3   8   7      308.98      290.11     13.49 o 
  -2   8   7      133.54      141.20      7.35 o 
  -1   8   7      370.88      374.81     12.34 o 
   0   8   7       43.05       31.24      5.54 o 
   1   8   7       78.97       92.55      6.30 o 
   2   8   7      493.00      471.28     13.48 o 
   3   8   7     1999.36     1951.56     40.39 o 
   4   8   7       27.31       23.06      5.63 o 
   5   8   7      244.61      245.21     16.40 o 
   6   8   7      125.14      128.16      9.29 o 
   7   8   7        2.83        1.14      7.08 o 
   8   8   7        2.99       -0.87      7.26 o 
   9   8   7       19.58       11.16      7.73 o 
  10   8   7       52.73       34.53     22.24 o 
  11   8   7      168.70      170.33     14.99 o 
  12   8   7        0.20        8.00     12.46 o 
 -11   9   7       51.82       50.83     10.30 o 
 -10   9   7        6.24        5.15      8.99 o 
  -9   9   7       10.20        9.42      8.28 o 
  -8   9   7        4.27       22.83      9.66 o 
  -7   9   7       50.16       59.27      9.88 o 
  -6   9   7       35.46       36.98      8.73 o 
  -5   9   7       32.46       25.94      7.96 o 
  -4   9   7        3.48        8.78      5.89 o 
  -3   9   7       12.75       14.00      5.84 o 
  -2   9   7      178.50      164.48      9.93 o 
  -1   9   7       74.91       95.83      8.24 o 
   0   9   7      734.61      715.57     20.07 o 
   1   9   7      790.26      777.25     20.61 o 
   2   9   7      211.26      203.45     14.74 o 
   3   9   7        6.77       -2.77      6.77 o 
   4   9   7        3.06       -7.84      7.61 o 
   5   9   7        5.60        1.42      6.98 o 
   6   9   7       68.64       88.19     15.53 o 
   7   9   7       51.54       45.68      9.16 o 
   8   9   7        9.87       -1.03      7.92 o 
   9   9   7        0.00        4.78      7.86 o 
  10   9   7       11.49       18.50      8.95 o 
  -9  10   7        5.12        5.35      8.33 o 
  -8  10   7        1.93        5.24      7.62 o 
  -7  10   7       19.97       15.54      8.51 o 
  -6  10   7       86.64       73.51     10.76 o 
  -5  10   7       20.88       15.60      8.39 o 
  -4  10   7        2.86        0.38      5.72 o 
  -3  10   7        9.01       14.23      6.18 o 
  -2  10   7       54.00       54.88      7.80 o 
  -1  10   7      499.68      508.21     20.30 o 
   0  10   7        1.12       -5.03      6.75 o 
   1  10   7      612.15      613.29     22.98 o 
   2  10   7      498.55      462.23     20.22 o 
   3  10   7      105.52      102.94     11.02 o 
   4  10   7       32.08       31.54      8.57 o 
   5  10   7      132.05      133.01     12.14 o 
   6  10   7        5.42       -6.80     12.72 o 
   7  10   7       24.62       18.42      9.24 o 
   8  10   7        9.27       -2.34      7.90 o 
  -6  11   7       78.41       84.71     11.58 o 
  -5  11   7       14.12       24.21      9.29 o 
  -4  11   7        4.03        2.33      6.13 o 
  -3  11   7        0.04       -1.65      6.03 o 
  -2  11   7       39.59       32.86      8.19 o 
  -1  11   7      129.25      126.69      9.58 o 
   0  11   7      307.51      322.83     17.39 o 
   1  11   7       56.02       46.72     11.88 o 
   2  11   7        4.95        5.61      8.03 o 
   3  11   7      103.48      104.99     11.82 o 
   4  11   7       49.66       66.01     10.43 o 
   5  11   7        2.26       -4.96      7.52 o 
 -17   0   8       78.44       92.92     26.92 o 
 -16   0   8       29.08       45.53     20.77 o 
 -15   0   8       15.64       36.00     18.92 o 
 -14   0   8      183.28      173.50     32.38 o 
 -13   0   8      241.41      208.49     13.37 o 
 -12   0   8       11.05       14.82      7.52 o 
 -11   0   8       67.45       46.69      7.56 o 
 -10   0   8      422.75      414.50     19.44 o 
  -9   0   8      619.41      629.57     23.48 o 
  -8   0   8      183.05      165.10     11.87 o 
  -7   0   8      169.64      157.75     15.57 o 
  -6   0   8      622.99      669.26     19.23 o 
  -5   0   8     2675.52     2689.51     52.30 o 
  -4   0   8       13.57        9.94      4.82 o 
  -3   0   8     7191.51     6934.22    138.74 o 
  -2   0   8     2364.51     1960.55     70.85 o 
  -1   0   8     6529.45     6348.75    134.39 o 
   0   0   8        2.24        1.46      3.33 o 
   1   0   8     2285.83     2150.21     41.79 o 
   2   0   8     7052.06     6953.03    200.82 o 
   3   0   8        6.16       11.38      3.72 o 
   4   0   8        8.27        8.91      4.08 o 
   5   0   8      699.64      730.24     17.47 o 
   6   0   8      879.85     1107.26     31.59 o 
   7   0   8        6.72       25.58      7.23 o 
   8   0   8     1097.31     1172.74     65.11 o 
   9   0   8       49.77       38.82     10.17 o 
  10   0   8       29.70        7.88      8.78 o 
  11   0   8       84.35       65.32     12.78 o 
  12   0   8      300.67      286.25     28.00 o 
  13   0   8       18.62       16.00     15.84 o 
  14   0   8        6.85        2.00     14.46 o 
  15   0   8      410.39      504.02     45.69 o 
  16   0   8      195.51      257.53     37.69 o 
 -17   1   8       13.92        5.23     13.60 o 
 -16   1   8       46.69       27.80     14.46 o 
 -15   1   8        3.76      -12.46      8.31 o 
 -14   1   8       66.63       81.87     10.25 o 
 -13   1   8        0.22        0.31      5.18 o 
 -12   1   8        5.07        4.82      4.25 o 
 -11   1   8       42.93       46.66      5.67 o 
 -10   1   8       20.19       18.25      4.50 o 
  -9   1   8       83.45       80.87      6.90 o 
  -8   1   8       45.31       37.68      4.88 o 
  -7   1   8      144.70      142.28      7.01 o 
  -6   1   8      546.19      504.36     14.80 o 
  -5   1   8     1195.48     1111.41     21.14 o 
  -4   1   8     1006.32     1016.75     22.91 o 
  -3   1   8     1298.72     1317.22     25.57 o 
  -2   1   8       17.31       15.38      3.34 o 
  -1   1   8      220.04      252.16      7.96 o 
   0   1   8       53.42       76.59      4.08 o 
   1   1   8     1159.68     1218.48     20.57 o 
   2   1   8     1557.72     1416.09     26.78 o 
   3   1   8        0.00       -1.12      2.55 o 
   4   1   8      693.90      641.82     16.11 o 
   5   1   8     4934.35     5105.15     68.27 o 
   6   1   8       69.60       73.40      4.78 o 
   7   1   8       52.39       70.90      4.99 o 
   8   1   8     1574.49     1495.54     25.98 o 
   9   1   8       13.18       14.68      4.46 o 
  10   1   8      997.13      949.55     23.66 o 
  11   1   8      238.54      219.19     11.91 o 
  12   1   8      503.71      557.92     22.60 o 
  13   1   8        1.76       -1.05      6.77 o 
  14   1   8        0.11        2.13     11.31 o 
  15   1   8        0.08       -6.91     10.84 o 
  16   1   8        2.11       11.66     12.55 o 
 -16   2   8        0.95       16.36     21.04 o 
 -15   2   8        1.27       -2.04      8.00 o 
 -14   2   8       46.61       55.10     10.94 o 
 -13   2   8        0.14       -2.28      6.04 o 
 -12   2   8       82.33       63.55      7.64 o 
 -11   2   8       38.78       24.49      4.98 o 
 -10   2   8        1.93        1.50      3.58 o 
  -9   2   8        1.24       -0.61      3.34 o 
  -8   2   8      605.45      592.15     14.33 o 
  -7   2   8        6.80       11.54      4.81 o 
  -6   2   8      989.41     1010.85     20.43 o 
  -5   2   8      994.88     1041.84     20.41 o 
  -4   2   8      849.21      809.34     16.84 o 
  -3   2   8       48.29       36.79      4.15 o 
  -2   2   8      419.29      412.89     11.20 o 
  -1   2   8        5.52        9.08      2.86 o 
   0   2   8       15.17       15.23      3.22 o 
   1   2   8      864.81      913.27     16.21 o 
   2   2   8        3.88        7.72      2.96 o 
   3   2   8      503.72      628.65     17.00 o 
   4   2   8      988.62     1045.32     18.12 o 
   5   2   8        8.32        8.00      2.68 o 
   6   2   8      743.55      746.55     14.00 o 
   7   2   8      138.52      147.66      7.11 o 
   8   2   8      674.43      689.29     14.19 o 
   9   2   8       67.09       47.33      5.19 o 
  10   2   8      265.10      214.14     13.52 o 
  11   2   8        5.57      -10.23      8.59 o 
  12   2   8      311.58      288.97     20.71 o 
  13   2   8       89.34       68.55     10.31 o 
  14   2   8       42.55       57.27     19.31 o 
  15   2   8       41.69       26.99     13.32 o 
 -16   3   8      111.70      105.88     20.86 o 
 -15   3   8        1.59       15.36      8.15 o 
 -14   3   8       40.52       42.16      9.21 o 
 -13   3   8        0.24       -3.02      6.53 o 
 -12   3   8       32.77       20.17      7.26 o 
 -11   3   8      447.77      485.65     17.41 o 
 -10   3   8        4.84       10.06      3.91 o 
  -9   3   8      265.90      297.93      9.07 o 
  -8   3   8      350.65      355.10      9.52 o 
  -7   3   8     1266.08     1334.77     23.55 o 
  -6   3   8      783.82      801.68     16.49 o 
  -5   3   8       61.30       50.08      4.91 o 
  -4   3   8      193.37      250.74      8.14 o 
  -3   3   8      824.46      876.15     20.88 o 
  -2   3   8        6.96       -0.03      2.53 o 
  -1   3   8     5114.56     5135.03     69.58 o 
   0   3   8      370.80      307.17      9.21 o 
   1   3   8     2541.57     2594.98     36.71 o 
   2   3   8      199.07      224.57      6.68 o 
   3   3   8      234.99      262.13      8.38 o 
   4   3   8      260.38      292.74      9.13 o 
   5   3   8      391.66      416.76     11.30 o 
   6   3   8      571.38      647.27     13.77 o 
   7   3   8       17.52        9.13      2.98 o 
   8   3   8      198.15      189.23      7.34 o 
   9   3   8      592.66      563.17     13.98 o 
  10   3   8      332.74      292.08     27.16 o 
  11   3   8      294.10      239.75     14.59 o 
  12   3   8      340.73      324.47     16.91 o 
  13   3   8       26.19       17.58      8.21 o 
  14   3   8        6.71        7.80      8.34 o 
  15   3   8        0.19       18.11     12.23 o 
 -16   4   8      105.41      120.67     14.96 o 
 -15   4   8        0.38        8.65      8.43 o 
 -14   4   8       23.29       26.83      8.75 o 
 -13   4   8        6.17        1.40     11.00 o 
 -12   4   8      140.35      150.80     12.52 o 
 -11   4   8       29.41       35.32      8.32 o 
 -10   4   8      289.59      267.53     12.95 o 
  -9   4   8       85.84       81.17      6.49 o 
  -8   4   8     1621.38     1572.05     23.82 o 
  -7   4   8       44.84       44.94      4.39 o 
  -6   4   8       93.75       78.97      4.66 o 
  -5   4   8      379.17      356.76     10.78 o 
  -4   4   8        0.90       -4.28      2.85 o 
  -3   4   8     1045.80     1014.59     21.41 o 
  -2   4   8     6249.06     6690.74     98.32 o 
  -1   4   8     1243.37     1234.57     20.75 o 
   0   4   8     3336.85     3705.21     50.26 o 
   1   4   8      114.05      135.98      5.75 o 
   2   4   8     2221.65     2392.78     35.66 o 
   3   4   8     2256.45     2211.18     35.45 o 
   4   4   8      138.51      145.50      9.33 o 
   5   4   8      158.14      159.26      7.32 o 
   6   4   8       88.44       96.90      6.48 o 
   7   4   8       58.79       57.20      5.04 o 
   8   4   8        8.23        9.76      3.58 o 
   9   4   8       25.25       30.76      5.80 o 
  10   4   8       62.03       42.88      8.67 o 
  11   4   8       22.00       31.95      8.67 o 
  12   4   8       13.33        7.73      7.84 o 
  13   4   8        8.56       31.84      9.18 o 
  14   4   8       16.44       11.96      8.66 o 
  15   4   8        6.65       -4.09     11.64 o 
 -15   5   8       35.90       59.68     10.49 o 
 -14   5   8       19.89       47.80      9.59 o 
 -13   5   8       35.15       37.06      8.87 o 
 -12   5   8        7.81        3.29      6.76 o 
 -11   5   8       59.07       54.49      9.79 o 
 -10   5   8       92.71       97.52     10.55 o 
  -9   5   8      662.34      691.99     23.36 o 
  -8   5   8       43.86       31.83      5.91 o 
  -7   5   8      101.26       93.44      6.36 o 
  -6   5   8      681.91      631.45     19.39 o 
  -5   5   8       17.63       17.38      3.84 o 
  -4   5   8       15.51       14.47      3.35 o 
  -3   5   8      226.22      244.52      8.73 o 
  -2   5   8     3795.13     3996.82     55.28 o 
  -1   5   8     1478.11     1562.02     23.31 o 
   0   5   8      889.16      904.93     15.28 o 
   1   5   8      535.59      562.91     11.92 o 
   2   5   8       23.96       31.81      3.94 o 
   3   5   8      550.07      477.07     13.62 o 
   4   5   8      948.96      986.98     18.86 o 
   5   5   8       13.68        4.67      3.66 o 
   6   5   8       63.88       82.60      5.17 o 
   7   5   8      106.29      115.38      9.31 o 
   8   5   8       24.49       41.65      4.98 o 
   9   5   8       16.51       14.24      6.28 o 
  10   5   8       75.36       66.28      8.48 o 
  11   5   8       41.06       32.86     13.90 o 
  12   5   8        0.14        0.73      7.43 o 
  13   5   8       17.15       19.71      8.91 o 
  14   5   8        1.13       12.65      8.75 o 
 -14   6   8       11.07       19.21      8.80 o 
 -13   6   8      209.24      254.62     15.32 o 
 -12   6   8       22.34       26.35      8.42 o 
 -11   6   8        4.67       16.71      8.31 o 
 -10   6   8        3.53        2.76      7.22 o 
  -9   6   8      328.84      347.34     20.10 o 
  -8   6   8        2.40       21.82      6.56 o 
  -7   6   8     2123.35     2079.81     40.59 o 
  -6   6   8       20.69       17.30      5.14 o 
  -5   6   8      283.60      314.29     11.20 o 
  -4   6   8        7.32        8.25      3.60 o 
  -3   6   8      241.38      238.63     12.00 o 
  -2   6   8     2298.06     2292.61     33.84 o 
  -1   6   8      444.74      470.17     10.37 o 
   0   6   8        3.67        9.46      3.09 o 
   1   6   8       62.70       51.49      4.27 o 
   2   6   8        8.59        6.24      2.86 o 
   3   6   8       19.62       24.63      4.01 o 
   4   6   8       71.12       64.13      4.79 o 
   5   6   8      147.81      157.83      8.01 o 
   6   6   8       18.93       35.19      5.29 o 
   7   6   8       76.97       95.37      6.82 o 
   8   6   8      425.27      359.21     13.28 o 
   9   6   8      162.05      124.55      9.04 o 
  10   6   8       57.81       49.68      8.37 o 
  11   6   8      247.52      254.45     20.74 o 
  12   6   8       55.72       53.53     10.24 o 
  13   6   8        0.85       -7.49      7.87 o 
 -13   7   8        5.88       -0.45      8.69 o 
 -12   7   8      428.96      435.61     20.78 o 
 -11   7   8       60.11       58.49     20.57 o 
 -10   7   8       11.16       17.01      7.88 o 
  -9   7   8      116.56      108.74     11.38 o 
  -8   7   8      395.80      431.77     18.55 o 
  -7   7   8      401.65      372.26     14.50 o 
  -6   7   8      133.63      168.56      9.92 o 
  -5   7   8        1.97        5.09      5.23 o 
  -4   7   8       13.13       25.91      4.52 o 
  -3   7   8       10.56       13.53      3.82 o 
  -2   7   8        5.97        3.88      3.00 o 
  -1   7   8       62.54       84.19      5.56 o 
   0   7   8      134.88      140.67      6.30 o 
   1   7   8        0.01        4.09      3.43 o 
   2   7   8       19.69       17.18      3.99 o 
   3   7   8        0.02       -3.65      3.44 o 
   4   7   8      376.32      354.65     13.54 o 
   5   7   8      222.49      256.07      9.90 o 
   6   7   8        1.63        8.77      5.75 o 
   7   7   8       97.51       92.70      9.63 o 
   8   7   8        3.89        8.79      6.76 o 
   9   7   8      238.07      213.56     23.69 o 
  10   7   8      431.87      374.27     20.09 o 
  11   7   8      356.42      327.06     19.77 o 
  12   7   8        0.82        5.14      9.12 o 
 -12   8   8        5.38      -12.42      8.28 o 
 -11   8   8       99.66       98.73     19.26 o 
 -10   8   8       13.28       21.52      9.95 o 
  -9   8   8        4.24       10.11      9.22 o 
  -8   8   8      317.96      332.17     19.11 o 
  -7   8   8       36.82       94.22     23.33 o 
  -6   8   8      112.90      145.44     12.87 o 
  -5   8   8        3.90        3.40      5.51 o 
  -4   8   8        0.78        0.73      4.56 o 
  -3   8   8       59.28       57.06      8.06 o 
  -2   8   8        2.20        1.01      4.49 o 
  -1   8   8       43.34       53.84      6.95 o 
   0   8   8        0.04       -5.53      4.28 o 
   1   8   8      364.61      367.70     12.52 o 
   2   8   8      564.41      542.47     20.92 o 
   3   8   8     1600.30     1519.70     26.02 o 
   4   8   8       17.54       26.97      6.66 o 
   5   8   8       88.41       97.98     13.26 o 
   6   8   8       13.92       18.86      9.01 o 
   7   8   8       14.59        8.21      7.64 o 
   8   8   8        3.28       -1.71      7.45 o 
   9   8   8        2.78       -8.72      8.11 o 
  10   8   8        2.92      -10.14      7.47 o 
  11   8   8        6.41       -5.97      9.10 o 
 -11   9   8        7.56        3.95      9.99 o 
 -10   9   8       29.64       26.97     13.01 o 
  -9   9   8       26.30       34.15     12.25 o 
  -8   9   8        6.14       10.31      8.19 o 
  -7   9   8        0.47        6.99      7.90 o 
  -6   9   8       11.33       -0.14      7.57 o 
  -5   9   8        2.46        9.53      7.55 o 
  -4   9   8      106.56      102.31      9.54 o 
  -3   9   8      133.54       92.22      8.61 o 
  -2   9   8       47.94       56.71      7.61 o 
  -1   9   8      153.28      136.99      9.70 o 
   0   9   8        8.06        5.58      6.06 o 
   1   9   8       11.50       19.42      6.11 o 
   2   9   8       73.76       73.32     14.42 o 
   3   9   8      187.07      173.40     12.88 o 
   4   9   8      237.20      266.33     24.01 o 
   5   9   8        4.92        7.77      7.45 o 
   6   9   8        0.00       -0.67      7.38 o 
   7   9   8       75.57       56.79     20.41 o 
   8   9   8       49.00       41.16      9.32 o 
   9   9   8        0.05       -3.30      8.50 o 
  10   9   8       10.79        8.30     19.69 o 
  -9  10   8        0.34       -0.15      8.45 o 
  -8  10   8        7.24        5.85      8.35 o 
  -7  10   8       46.83       49.12     11.45 o 
  -6  10   8       24.54       26.55     12.42 o 
  -5  10   8       42.31       36.17      9.59 o 
  -4  10   8       35.45       49.82      6.89 o 
  -3  10   8        3.48        3.92      5.99 o 
  -2  10   8       67.99       94.04      9.23 o 
  -1  10   8      130.71      127.50     10.03 o 
   0  10   8       40.44       45.96      7.43 o 
   1  10   8      112.96      116.17     11.71 o 
   2  10   8       41.06       44.64     15.88 o 
   3  10   8       27.81       18.77      8.32 o 
   4  10   8        7.72       -2.77      6.85 o 
   5  10   8        0.11       -6.14      7.65 o 
   6  10   8      204.94      212.23     24.86 o 
   7  10   8      290.35      335.34     32.63 o 
   8  10   8       52.43       61.95     12.77 o 
  -6  11   8        1.88        6.93      8.74 o 
  -5  11   8       91.77       92.61     12.41 o 
  -4  11   8       14.23       13.56      6.13 o 
  -3  11   8       19.91       10.73      6.88 o 
  -2  11   8       25.91       30.12      7.63 o 
  -1  11   8       37.25       32.89      8.13 o 
   0  11   8       55.00       65.91      7.25 o 
   1  11   8       15.37       19.96      9.25 o 
   2  11   8        0.19       -9.19     12.61 o 
   3  11   8        0.04       12.04     10.85 o 
   4  11   8        9.60        9.88     11.87 o 
   5  11   8       10.58       21.57     10.88 o 
 -16   1   9        5.56       10.08     12.89 o 
 -15   1   9       14.35        6.78      9.27 o 
 -14   1   9      210.81      209.73     13.13 o 
 -13   1   9       12.15       19.40      6.11 o 
 -12   1   9      112.25      109.22      7.29 o 
 -11   1   9        1.62       -2.57      4.24 o 
 -10   1   9        4.67       -2.17      4.31 o 
  -9   1   9       14.57        6.92      4.46 o 
  -8   1   9      125.36       98.21      6.88 o 
  -7   1   9     2673.61     2604.50     39.99 o 
  -6   1   9       65.59       47.35      5.28 o 
  -5   1   9     4596.86     4392.99     68.43 o 
  -4   1   9     1856.99     1915.67     33.07 o 
  -3   1   9     1360.66     1338.90     26.51 o 
  -2   1   9      296.76      244.38      9.35 o 
  -1   1   9     3352.44     3335.46     55.55 o 
   0   1   9      190.29      191.11      8.47 o 
   1   1   9      348.28      313.95     13.25 o 
   2   1   9       76.71       56.60      5.18 o 
   3   1   9      133.54      124.16      9.16 o 
   4   1   9      754.66      833.88     19.55 o 
   5   1   9       31.19       42.16      4.48 o 
   6   1   9      268.98      260.47      9.06 o 
   7   1   9       43.01       38.43      6.08 o 
   8   1   9      343.87      357.60     12.14 o 
   9   1   9        4.90       -1.25      4.49 o 
  10   1   9        8.55       -8.02      5.34 o 
  11   1   9      184.14      186.59     11.66 o 
  12   1   9      168.42      147.48     12.24 o 
  13   1   9      121.85       89.66     16.58 o 
  14   1   9        2.71       20.10     12.29 o 
  15   1   9       16.37       29.38     13.60 o 
 -16   2   9       25.03       34.27     12.07 o 
 -15   2   9       52.93       43.27     14.57 o 
 -14   2   9       28.62       46.04      8.88 o 
 -13   2   9       19.52       12.56      6.87 o 
 -12   2   9       16.90       12.50      5.74 o 
 -11   2   9       24.94       30.49      5.29 o 
 -10   2   9      190.85      181.57      8.03 o 
  -9   2   9      197.96      188.27      8.78 o 
  -8   2   9       10.70        7.44      4.01 o 
  -7   2   9       15.64       15.04      4.01 o 
  -6   2   9      350.08      408.29     11.41 o 
  -5   2   9       10.78        9.07      3.71 o 
  -4   2   9        0.09       -1.00      3.19 o 
  -3   2   9     2231.07     2147.93     35.88 o 
  -2   2   9      369.89      354.90     10.29 o 
  -1   2   9     2770.11     2640.11     38.32 o 
   0   2   9     3813.22     3975.12     60.57 o 
   1   2   9      472.05      505.60     11.53 o 
   2   2   9      343.04      354.89     11.09 o 
   3   2   9       62.85       49.20      5.12 o 
   4   2   9       20.03       16.44      5.71 o 
   5   2   9      113.91      133.36      5.99 o 
   6   2   9     1996.36     2075.68     28.08 o 
   7   2   9       31.32       35.81      4.21 o 
   8   2   9      119.63      106.36      6.24 o 
   9   2   9      283.64      275.85     10.54 o 
  10   2   9       63.33       59.65      7.68 o 
  11   2   9       14.11        4.33      7.14 o 
  12   2   9      365.37      369.68     18.08 o 
  13   2   9       39.57       34.39     12.12 o 
  14   2   9       12.71       25.95     13.08 o 
  15   2   9       20.08       33.34     19.15 o 
 -16   3   9        2.29        7.74     10.34 o 
 -15   3   9      101.78      125.61     12.32 o 
 -14   3   9        0.13       -4.65      7.06 o 
 -13   3   9       23.53       27.19      7.80 o 
 -12   3   9      237.41      232.32     15.22 o 
 -11   3   9      153.64      134.94     11.86 o 
 -10   3   9      247.59      261.27      9.08 o 
  -9   3   9        2.34       -0.98      3.38 o 
  -8   3   9        4.62       13.43      4.17 o 
  -7   3   9      495.93      516.90     14.27 o 
  -6   3   9      191.07      179.38      8.33 o 
  -5   3   9        4.75        2.65      3.47 o 
  -4   3   9     1401.28     1251.62     23.59 o 
  -3   3   9     2744.82     2704.03     39.77 o 
  -2   3   9      924.53      914.32     22.19 o 
  -1   3   9     1153.15     1083.67     20.65 o 
   0   3   9      358.14      412.99     11.26 o 
   1   3   9       23.09       21.08      3.79 o 
   2   3   9      389.39      388.50      9.25 o 
   3   3   9       47.29       63.53      4.96 o 
   4   3   9      448.10      570.84     13.58 o 
   5   3   9      996.49     1122.97     21.70 o 
   6   3   9      296.30      343.68     10.85 o 
   7   3   9      330.51      300.75      8.90 o 
   8   3   9       43.46       60.89      5.06 o 
   9   3   9       10.69        8.64      3.99 o 
  10   3   9      147.85      136.17     11.83 o 
  11   3   9       43.50        5.42      7.50 o 
  12   3   9      183.52      156.16     16.05 o 
  13   3   9        2.82       13.33     10.09 o 
  14   3   9        0.26       12.65      8.64 o 
  15   3   9        0.05       12.76     17.00 o 
 -15   4   9       37.33       48.51     10.12 o 
 -14   4   9       15.07       16.44      8.32 o 
 -13   4   9       26.81       43.27      8.81 o 
 -12   4   9       15.86       32.55      9.36 o 
 -11   4   9       96.31       87.63     11.82 o 
 -10   4   9       58.50       78.50      9.83 o 
  -9   4   9      490.65      496.83     11.54 o 
  -8   4   9       27.53       27.75      3.94 o 
  -7   4   9      407.43      397.20      9.96 o 
  -6   4   9       33.95       32.43      4.84 o 
  -5   4   9       63.40       47.78      6.01 o 
  -4   4   9        6.87        4.08      3.93 o 
  -3   4   9     6444.14     6646.84     91.45 o 
  -2   4   9      456.98      420.90     10.30 o 
  -1   4   9     2678.45     2584.12     38.03 o 
   0   4   9      267.59      242.49      9.05 o 
   1   4   9       77.22       62.98      5.18 o 
   2   4   9       38.29       16.88      3.29 o 
   3   4   9     1569.55     1637.50     31.60 o 
   4   4   9      829.73      826.32     17.21 o 
   5   4   9      427.34      407.96     13.37 o 
   6   4   9      242.70      242.07      8.68 o 
   7   4   9      929.52      893.35     16.46 o 
   8   4   9       44.13       35.55      5.07 o 
   9   4   9      113.52      122.57      9.41 o 
  10   4   9      144.38      134.53     11.73 o 
  11   4   9      432.83      446.18     19.86 o 
  12   4   9       41.48       68.55     12.07 o 
  13   4   9       45.47       48.63     10.34 o 
  14   4   9        7.18       -0.73      8.02 o 
 -15   5   9      102.03       81.94     11.79 o 
 -14   5   9        2.33       11.93      8.32 o 
 -13   5   9       39.70       66.62     11.29 o 
 -12   5   9       97.06       83.93     11.57 o 
 -11   5   9       37.00       23.03      8.37 o 
 -10   5   9        3.81       -6.40      6.65 o 
  -9   5   9        1.96       -8.35      5.57 o 
  -8   5   9       29.29       24.21      5.67 o 
  -7   5   9      338.59      331.58     11.72 o 
  -6   5   9       12.41        2.99      4.51 o 
  -5   5   9      805.33      809.01     19.74 o 
  -4   5   9       18.88       11.67      3.81 o 
  -3   5   9      295.25      289.23      8.69 o 
  -2   5   9      788.36      891.16     19.63 o 
  -1   5   9     3374.27     3391.05     48.23 o 
   0   5   9      914.55      990.95     17.92 o 
   1   5   9       26.64       21.46      3.55 o 
   2   5   9        5.21        2.91      2.92 o 
   3   5   9      320.87      311.48     10.77 o 
   4   5   9       67.61       82.13      6.05 o 
   5   5   9      128.37      129.11      6.78 o 
   6   5   9     1302.61     1336.26     27.49 o 
   7   5   9       49.63       29.08      4.98 o 
   8   5   9        3.81        5.16      5.30 o 
   9   5   9      279.01      225.17     12.08 o 
  10   5   9     1589.58     1565.27     46.28 o 
  11   5   9       59.56       83.68     10.99 o 
  12   5   9       21.11       18.80      8.85 o 
  13   5   9      144.33      149.50     19.86 o 
  14   5   9        0.55       -7.29      9.75 o 
 -14   6   9       20.62       13.68      8.97 o 
 -13   6   9        0.13        3.11      7.96 o 
 -12   6   9      221.99      250.63     22.97 o 
 -11   6   9      232.16      244.24     16.00 o 
 -10   6   9      175.26      195.35     13.85 o 
  -9   6   9        3.77        2.84      8.79 o 
  -8   6   9      375.53      403.43     18.03 o 
  -7   6   9      226.08      221.83     11.77 o 
  -6   6   9       21.52       21.68      5.78 o 
  -5   6   9      495.47      449.01     12.62 o 
  -4   6   9     1268.06     1275.22     24.50 o 
  -3   6   9      618.92      617.16     13.94 o 
  -2   6   9     1097.12     1164.77     20.92 o 
  -1   6   9       13.94        7.90      3.34 o 
   0   6   9      575.58      596.83     12.25 o 
   1   6   9      338.32      356.83      9.74 o 
   2   6   9      276.24      249.26      8.17 o 
   3   6   9       13.32       14.50      3.18 o 
   4   6   9      809.41      827.41     20.07 o 
   5   6   9     1018.96     1090.45     22.06 o 
   6   6   9     1156.40     1198.64     34.98 o 
   7   6   9        7.36        5.82      5.43 o 
   8   6   9        4.24        6.44      6.94 o 
   9   6   9      234.43      221.82     13.29 o 
  10   6   9      205.56      201.40     16.21 o 
  11   6   9      403.67      384.79     18.89 o 
  12   6   9       46.52       61.73     10.86 o 
  13   6   9        0.09       -6.80      7.82 o 
 -13   7   9        3.19        7.45      9.72 o 
 -12   7   9       64.45       72.52     13.44 o 
 -11   7   9       40.49       61.83     14.40 o 
 -10   7   9      431.51      486.41     24.29 o 
  -9   7   9      303.40      315.06     17.08 o 
  -8   7   9       59.04       47.08      8.83 o 
  -7   7   9      446.69      409.75     17.86 o 
  -6   7   9        9.77        4.99      5.99 o 
  -5   7   9        4.54        9.17      4.95 o 
  -4   7   9      126.12      116.33      7.24 o 
  -3   7   9      172.13      167.45      8.58 o 
  -2   7   9        0.20        3.96      3.10 o 
  -1   7   9        5.23       -1.40      2.99 o 
   0   7   9      123.90      118.73      6.24 o 
   1   7   9        3.55        6.33      3.22 o 
   2   7   9      576.82      597.92     13.84 o 
   3   7   9       33.15       20.90      4.81 o 
   4   7   9        0.79       -5.81      4.23 o 
   5   7   9     1861.65     1847.62     29.53 o 
   6   7   9        9.08        8.43      4.53 o 
   7   7   9       11.95       11.87      4.51 o 
   8   7   9        0.59        2.93      6.77 o 
   9   7   9      197.28      204.64     15.57 o 
  10   7   9      192.55      157.85     14.66 o 
  11   7   9       78.88       76.39     13.87 o 
  12   7   9        5.57        2.28      9.59 o 
 -12   8   9       11.12        6.35      9.35 o 
 -11   8   9        2.38       -0.72     10.05 o 
 -10   8   9       11.02        9.58      9.67 o 
  -9   8   9       58.65       79.10     16.69 o 
  -8   8   9      490.35      483.49     24.17 o 
  -7   8   9       54.80       72.01     11.15 o 
  -6   8   9      159.43      179.36     19.44 o 
  -5   8   9       90.92      113.49     14.78 o 
  -4   8   9       76.91       80.04      8.70 o 
  -3   8   9        6.17        7.09      7.49 o 
  -2   8   9       12.33        6.07      5.61 o 
  -1   8   9        7.02        6.62      5.57 o 
   0   8   9        3.45       -0.21      5.22 o 
   1   8   9       65.99       71.25      7.85 o 
   2   8   9      650.26      598.87     18.52 o 
   3   8   9      504.30      520.69     16.86 o 
   4   8   9        0.03       -3.93      4.81 o 
   5   8   9      333.51      319.52     17.35 o 
   6   8   9       45.58       14.74     11.34 o 
   7   8   9        4.47        5.49      7.45 o 
   8   8   9       17.15       15.27      8.43 o 
   9   8   9        6.21       -9.46      7.24 o 
  10   8   9       12.44        2.96      8.68 o 
  11   8   9       73.08       83.06     15.25 o 
 -10   9   9       81.79      118.27     16.38 o 
  -9   9   9       54.00       47.31     10.79 o 
  -8   9   9        5.12       10.84      8.85 o 
  -7   9   9       61.83       44.67     10.27 o 
  -6   9   9       21.93       25.73      9.16 o 
  -5   9   9       64.34       85.99     11.10 o 
  -4   9   9       12.37       11.57      6.97 o 
  -3   9   9       21.22       16.70      6.49 o 
  -2   9   9       47.78       34.78      7.38 o 
  -1   9   9        1.44       -2.57      5.98 o 
   0   9   9       31.58       38.96      7.30 o 
   1   9   9       54.66       54.14      7.64 o 
   2   9   9       89.21       80.02      7.84 o 
   3   9   9       20.06       12.66      7.86 o 
   4   9   9       14.07       14.94      8.11 o 
   5   9   9       57.02       78.29     18.34 o 
   6   9   9        0.28       -6.97     11.11 o 
   7   9   9       24.98       21.34     10.63 o 
   8   9   9        0.48       -5.30      8.09 o 
   9   9   9        1.81        4.99      8.70 o 
  -8  10   9        0.29        9.34      8.65 o 
  -7  10   9       16.21       13.84      8.99 o 
  -6  10   9       53.99       40.46     10.18 o 
  -5  10   9       75.28       75.55     11.51 o 
  -4  10   9        9.05        5.05      7.04 o 
  -3  10   9       41.90       45.90      7.96 o 
  -2  10   9       18.98       11.88      7.02 o 
  -1  10   9      132.61      136.74     12.10 o 
   0  10   9       15.47        7.91      6.69 o 
   1  10   9        0.06        6.72      5.95 o 
   2  10   9       31.06       33.50     10.33 o 
   3  10   9       45.62       50.33     16.11 o 
   4  10   9       10.55        7.62     10.86 o 
   5  10   9       14.78        3.80      8.76 o 
   6  10   9       87.88       82.13     11.68 o 
   7  10   9       51.59       53.75     10.65 o 
  -5  11   9        7.92        6.33      9.44 o 
  -4  11   9        0.20        2.75      7.53 o 
  -3  11   9        2.78       -1.54      8.53 o 
  -2  11   9       54.23       45.53     10.04 o 
  -1  11   9       39.19       24.39      9.59 o 
   0  11   9       15.27        7.86      6.44 o 
   1  11   9       71.96       84.78     11.50 o 
   2  11   9       30.97       33.00      9.83 o 
   3  11   9       42.83       35.23     14.90 o 
   4  11   9        6.71       -6.52     17.00 o 
 -16   0  10       24.21       42.61     20.92 o 
 -15   0  10      412.50      357.70     39.69 o 
 -14   0  10       58.81       70.89     28.31 o 
 -13   0  10       45.14       38.02      8.13 o 
 -12   0  10        0.87        1.68      5.99 o 
 -11   0  10      149.09      156.80     14.33 o 
 -10   0  10      363.71      421.10     20.21 o 
  -9   0  10      246.59      248.41     15.38 o 
  -8   0  10        0.28        3.24      5.90 o 
  -7   0  10       10.71        4.79      9.97 o 
  -6   0  10     1289.09     1195.81     34.18 o 
  -5   0  10     4549.81     4379.85     97.43 o 
  -4   0  10    10212.08     9951.11    242.15 o 
  -3   0  10    10716.67    10419.82    252.28 o 
  -2   0  10        8.35       25.10      8.15 o 
  -1   0  10     4545.26     4497.64    115.62 o 
   0   0  10      439.70      433.35     20.00 o 
   1   0  10      173.47      168.47     12.66 o 
   2   0  10      715.16      593.98     20.30 o 
   3   0  10     1299.10     1437.05     45.45 o 
   4   0  10     1404.22     1431.36     66.36 o 
   5   0  10     2942.70     3056.36    119.80 o 
   6   0  10       81.85       70.30     19.54 o 
   7   0  10     1029.44      991.90     37.98 o 
   8   0  10       34.58       33.84      9.51 o 
   9   0  10       38.49       35.24     10.98 o 
  10   0  10       59.08       45.23     12.02 o 
  11   0  10      108.05      100.72     15.44 o 
  12   0  10        1.55       10.46     14.77 o 
  13   0  10       49.96       12.46     16.00 o 
  14   0  10        7.30        0.15     16.31 o 
  15   0  10        4.25      -14.61     14.00 o 
 -16   1  10      276.99      246.39     63.23 o 
 -15   1  10        4.52       -6.14     33.69 o 
 -14   1  10      112.51      115.49     12.45 o 
 -13   1  10      170.36      185.61     12.20 o 
 -12   1  10       13.06        2.05      4.76 o 
 -11   1  10       52.60       53.41      6.30 o 
 -10   1  10      173.62      168.55      9.77 o 
  -9   1  10      334.09      317.09     19.63 o 
  -8   1  10      403.08      386.17     12.84 o 
  -7   1  10       93.93       84.34      6.97 o 
  -6   1  10     1264.20     1247.29     30.06 o 
  -5   1  10        3.42        3.18      4.12 o 
  -4   1  10      783.52      808.38     18.36 o 
  -3   1  10     1089.70     1128.63     24.09 o 
  -2   1  10     2768.83     2740.74     53.27 o 
  -1   1  10        4.74        3.07      3.88 o 
   0   1  10     1102.39     1062.61     25.26 o 
   1   1  10       37.14       51.82      5.51 o 
   2   1  10      308.53      313.84     10.96 o 
   3   1  10     1511.01     1295.00     24.28 o 
   4   1  10       20.71       15.45      3.69 o 
   5   1  10      201.89      206.00      9.07 o 
   6   1  10      110.14      129.49      7.79 o 
   7   1  10        1.24       -6.21      4.14 o 
   8   1  10        2.91        5.92      4.74 o 
   9   1  10       31.65       13.62      6.66 o 
  10   1  10      385.94      381.69     17.37 o 
  11   1  10      248.05      255.75     18.01 o 
  12   1  10        0.90        9.60      8.72 o 
  13   1  10       32.29       26.12     12.89 o 
  14   1  10       10.60       -5.84     10.49 o 
  15   1  10        1.60      -16.00     10.66 o 
 -16   2  10       14.60        7.60     12.53 o 
 -15   2  10      180.61      192.51     18.78 o 
 -14   2  10       94.20       97.57     12.00 o 
 -13   2  10      134.42      158.41     11.84 o 
 -12   2  10       67.07       85.39     10.59 o 
 -11   2  10       73.57       88.69      7.09 o 
 -10   2  10      278.38      270.09     10.32 o 
  -9   2  10      371.95      353.99     11.93 o 
  -8   2  10      414.78      417.71     12.56 o 
  -7   2  10      264.90      272.47     11.12 o 
  -6   2  10        1.05        6.93      3.80 o 
  -5   2  10       57.75       49.73      5.48 o 
  -4   2  10      253.89      244.73      9.44 o 
  -3   2  10     1872.01     1947.02     33.92 o 
  -2   2  10       16.10       11.00      4.09 o 
  -1   2  10      801.97      830.95     16.23 o 
   0   2  10      765.52      767.23     14.43 o 
   1   2  10     1549.28     1540.66     31.36 o 
   2   2  10      269.06      270.80     15.08 o 
   3   2  10       15.47       14.40      4.22 o 
   4   2  10      741.99      819.91     25.48 o 
   5   2  10        0.04       -0.59      3.13 o 
   6   2  10      297.41      323.34      8.94 o 
   7   2  10       29.46       37.37      4.43 o 
   8   2  10        0.97       -0.65      4.00 o 
   9   2  10      181.48      189.56     10.83 o 
  10   2  10        9.06       -5.75      6.26 o 
  11   2  10      157.61      139.38     12.26 o 
  12   2  10      448.41      430.74     19.33 o 
  13   2  10        0.16       13.01      7.44 o 
  14   2  10        9.48        4.40     21.61 o 
  15   2  10        3.45      -12.92     23.00 o 
 -16   3  10        0.73       -0.45     13.49 o 
 -15   3  10        6.65       -0.01      7.62 o 
 -14   3  10        1.40       -5.50      6.80 o 
 -13   3  10       47.24       65.24     11.06 o 
 -12   3  10       46.82       50.19      9.27 o 
 -11   3  10       86.57       67.34      9.71 o 
 -10   3  10      426.55      445.35     17.37 o 
  -9   3  10       15.81        5.40      3.09 o 
  -8   3  10       21.67       33.51      5.17 o 
  -7   3  10      148.71      174.67      8.50 o 
  -6   3  10      480.02      468.14     13.61 o 
  -5   3  10        9.97        2.11      3.60 o 
  -4   3  10      144.65      135.83      7.33 o 
  -3   3  10      769.00      819.57     19.21 o 
  -2   3  10     1351.81     1431.43     25.53 o 
  -1   3  10     1157.69     1169.96     20.80 o 
   0   3  10      115.71      129.74      6.78 o 
   1   3  10      360.66      343.79      9.74 o 
   2   3  10      259.06      279.06     10.90 o 
   3   3  10       62.63       44.99      5.28 o 
   4   3  10       81.39       78.57      6.04 o 
   5   3  10      164.19      192.39      8.03 o 
   6   3  10      188.02      177.83     11.17 o 
   7   3  10        0.51        2.30      3.48 o 
   8   3  10      120.75      114.99      5.98 o 
   9   3  10        1.49       -2.55      5.55 o 
  10   3  10     1099.30     1017.77     29.26 o 
  11   3  10      361.59      324.24     17.16 o 
  12   3  10       35.33       54.05      9.46 o 
  13   3  10      530.12      529.42     22.35 o 
  14   3  10      217.67      205.94     23.24 o 
 -15   4  10        3.04       -9.24      7.81 o 
 -14   4  10       57.36       56.43      9.75 o 
 -13   4  10       22.03       40.85      8.81 o 
 -12   4  10      136.19      148.55     13.60 o 
 -11   4  10       10.78        1.25      7.08 o 
 -10   4  10       21.77        4.13      7.03 o 
  -9   4  10        0.09       -1.13      5.46 o 
  -8   4  10      266.16      272.42      8.85 o 
  -7   4  10        6.40       -1.29      4.13 o 
  -6   4  10      273.13      280.31     10.65 o 
  -5   4  10       66.67       85.70      6.42 o 
  -4   4  10      741.73      672.50     16.20 o 
  -3   4  10       24.66       25.37      4.47 o 
  -2   4  10     1252.27     1259.84     20.85 o 
  -1   4  10       24.64       26.70      4.51 o 
   0   4  10      627.57      645.42     14.30 o 
   1   4  10      731.55      713.10     16.20 o 
   2   4  10      637.70      639.44     13.78 o 
   3   4  10      428.15      440.04     12.08 o 
   4   4  10        8.82        7.02      3.68 o 
   5   4  10      122.46      122.17      6.54 o 
   6   4  10      280.74      272.91      9.53 o 
   7   4  10        3.34        4.29      3.63 o 
   8   4  10       29.87       21.81      7.45 o 
   9   4  10       51.02       60.45      9.18 o 
  10   4  10       98.00      114.68     11.66 o 
  11   4  10     1105.92     1173.14     34.23 o 
  12   4  10      170.89      232.71     15.87 o 
  13   4  10       24.60        8.13      8.68 o 
  14   4  10       24.94        5.11      8.65 o 
 -15   5  10       26.29       61.63     16.48 o 
 -14   5  10       12.39       24.59      9.03 o 
 -13   5  10       96.82       91.27     13.07 o 
 -12   5  10        8.59        6.52      8.00 o 
 -11   5  10       72.58       54.46     18.23 o 
 -10   5  10       15.24       13.47     10.50 o 
  -9   5  10       54.03       39.98     13.59 o 
  -8   5  10       18.47       29.69      6.99 o 
  -7   5  10        0.34        8.96      4.49 o 
  -6   5  10      101.68      114.05      5.86 o 
  -5   5  10        7.13        0.22      3.79 o 
  -4   5  10      204.49      198.52      9.05 o 
  -3   5  10      526.73      497.65     11.86 o 
  -2   5  10        0.01       -1.48      3.25 o 
  -1   5  10      815.06      855.31     17.14 o 
   0   5  10        0.07       -3.72      3.29 o 
   1   5  10       79.34       93.10      5.65 o 
   2   5  10       30.16       45.11      5.42 o 
   3   5  10      264.77      297.91      9.29 o 
   4   5  10        6.81        5.65      3.72 o 
   5   5  10      693.76      728.68     16.89 o 
   6   5  10        6.19        4.16      4.57 o 
   7   5  10      154.22      160.63      9.91 o 
   8   5  10      432.59      430.36     17.92 o 
   9   5  10        0.26       22.17      7.91 o 
  10   5  10       91.79       87.52     16.94 o 
  11   5  10      313.69      310.81     17.48 o 
  12   5  10        2.74        3.42      8.11 o 
  13   5  10       59.14       46.85     10.60 o 
 -14   6  10        8.34       13.77     10.23 o 
 -13   6  10       12.77       27.51      8.84 o 
 -12   6  10      144.31      199.18     15.71 o 
 -11   6  10       10.29       21.62     15.43 o 
 -10   6  10       85.44      105.08     15.50 o 
  -9   6  10       67.88       82.28     10.59 o 
  -8   6  10        4.53       15.20      8.94 o 
  -7   6  10        9.40       21.86      7.39 o 
  -6   6  10      128.21      171.22     14.72 o 
  -5   6  10        0.23        0.10      3.80 o 
  -4   6  10     1264.47     1272.40     25.11 o 
  -3   6  10      577.98      641.44     13.84 o 
  -2   6  10       21.19       16.57      4.07 o 
  -1   6  10       20.20       24.01      4.32 o 
   0   6  10       34.06       39.00      4.35 o 
   1   6  10       45.08       42.22      4.36 o 
   2   6  10       41.64       35.99      4.06 o 
   3   6  10      122.36      122.37      8.11 o 
   4   6  10      937.60      891.01     22.15 o 
   5   6  10       79.70       62.06      6.82 o 
   6   6  10      476.21      484.32     19.11 o 
   7   6  10      174.28      167.15     10.15 o 
   8   6  10      121.82      116.77      9.31 o 
   9   6  10        3.43        4.22      7.15 o 
  10   6  10      272.82      268.43     16.09 o 
  11   6  10       24.24       15.39      8.68 o 
  12   6  10       64.86       96.07     12.05 o 
 -13   7  10      154.05      167.62     18.85 o 
 -12   7  10      135.85      132.83     16.15 o 
 -11   7  10       10.46        9.58      9.94 o 
 -10   7  10       86.94      120.33     14.36 o 
  -9   7  10       20.46       39.69     15.88 o 
  -8   7  10       98.47      101.29     14.24 o 
  -7   7  10        1.42       -2.84      7.38 o 
  -6   7  10       65.89       54.54      8.59 o 
  -5   7  10        7.01        7.38      5.75 o 
  -4   7  10        3.49        5.14      4.75 o 
  -3   7  10        2.28        3.14      3.76 o 
  -2   7  10        9.78        9.14      4.98 o 
  -1   7  10       70.38       50.55      6.02 o 
   0   7  10        9.38        9.25      4.14 o 
   1   7  10       10.68        6.19      4.02 o 
   2   7  10      151.32      124.63      8.58 o 
   3   7  10        3.79       -3.46      4.09 o 
   4   7  10      979.83      993.20     23.49 o 
   5   7  10     1002.26     1010.44     21.28 o 
   6   7  10      146.51      154.64      8.31 o 
   7   7  10       92.66       70.33      8.46 o 
   8   7  10       12.02        4.18      6.26 o 
   9   7  10       66.13       50.01      8.08 o 
  10   7  10       34.63       37.87     10.49 o 
  11   7  10        0.22        6.73      9.35 o 
 -11   8  10       41.43       66.13     15.30 o 
 -10   8  10      263.81      264.55     20.00 o 
  -9   8  10      601.99      616.47     27.25 o 
  -8   8  10      324.02      357.59     20.65 o 
  -7   8  10      192.21      199.79     20.48 o 
  -6   8  10        1.62        5.08      7.68 o 
  -5   8  10       61.53       66.43     13.92 o 
  -4   8  10      119.85      101.97      9.66 o 
  -3   8  10        0.42        7.20      7.65 o 
  -2   8  10       15.95       23.88      6.47 o 
  -1   8  10       48.43       32.87      7.13 o 
   0   8  10      135.60      169.61     10.89 o 
   1   8  10      349.44      361.16     21.16 o 
   2   8  10      165.41      173.98     11.00 o 
   3   8  10       16.69       11.62      6.11 o 
   4   8  10       27.33       33.79      5.74 o 
   5   8  10      120.40      104.56      8.52 o 
   6   8  10        0.03      -11.80      7.86 o 
   7   8  10       23.83       26.30      8.89 o 
   8   8  10        0.00        2.80      7.81 o 
   9   8  10       67.51       67.91     11.79 o 
  10   8  10       19.57       22.63      9.81 o 
 -10   9  10      239.73      255.92     19.77 o 
  -9   9  10        0.66      -14.83     10.53 o 
  -8   9  10        1.74      -11.15      7.43 o 
  -7   9  10        4.35       -7.42     12.77 o 
  -6   9  10       82.79       74.78     11.50 o 
  -5   9  10       17.57       20.91      9.07 o 
  -4   9  10       70.04       35.87      8.26 o 
  -3   9  10       18.21        3.68      8.24 o 
  -2   9  10        1.63       -5.62      6.24 o 
  -1   9  10       30.26       19.55      7.01 o 
   0   9  10       10.36       17.74      7.09 o 
   1   9  10        2.89        2.96      6.06 o 
   2   9  10       14.83        4.37      6.08 o 
   3   9  10      225.29      253.96     10.22 o 
   4   9  10       52.42       58.06      9.82 o 
   5   9  10        8.10        1.09      7.68 o 
   6   9  10       14.32        7.12      8.56 o 
   7   9  10       22.60       14.21     11.44 o 
   8   9  10        6.61       11.35      8.92 o 
   9   9  10        7.60        7.69     13.54 o 
  -8  10  10       40.85       52.51     15.80 o 
  -7  10  10       64.29       98.61     13.18 o 
  -6  10  10       24.40       18.86      9.57 o 
  -5  10  10       50.89       51.42     12.46 o 
  -4  10  10       44.29       36.25     10.84 o 
  -3  10  10       43.22       31.72     10.04 o 
  -2  10  10       24.02       11.41      6.92 o 
  -1  10  10       36.52       15.28      7.29 o 
   0  10  10        0.06        6.80      6.93 o 
   1  10  10       32.54       32.06      7.35 o 
   2  10  10       29.18       21.00      9.23 o 
   3  10  10       25.80       20.87      9.07 o 
   4  10  10       35.01       38.62      9.74 o 
   5  10  10      110.08      120.03     18.65 o 
   6  10  10       61.32       60.63     11.09 o 
  -4  11  10        0.53        7.91      7.84 o 
  -3  11  10        2.02        0.65      9.29 o 
  -2  11  10       24.45       29.45      8.03 o 
  -1  11  10        2.70        3.37      6.83 o 
   0  11  10        4.23        7.44      6.69 o 
   1  11  10       60.72       51.00     10.88 o 
   2  11  10        6.35        7.83     12.02 o 
 -16   1  11       20.98       12.11     13.92 o 
 -15   1  11       10.16        8.57     11.41 o 
 -14   1  11       23.33       22.45     10.34 o 
 -13   1  11        5.35        4.79      6.44 o 
 -12   1  11       29.02       32.63      6.45 o 
 -11   1  11        0.17        0.81      5.10 o 
 -10   1  11      150.71      147.98      9.54 o 
  -9   1  11        0.23       -2.05      4.27 o 
  -8   1  11       97.41       96.96      7.60 o 
  -7   1  11       64.10       45.33      6.08 o 
  -6   1  11     1023.12     1013.54     22.38 o 
  -5   1  11      197.94      190.17     11.06 o 
  -4   1  11      492.49      459.10     19.86 o 
  -3   1  11        0.38        3.13      5.16 o 
  -2   1  11       19.36       27.58      6.57 o 
  -1   1  11     1272.47     1286.30     29.81 o 
   0   1  11       56.67       41.14      5.77 o 
   1   1  11      196.76      183.56     10.69 o 
   2   1  11     1181.57     1196.46     28.84 o 
   3   1  11     1585.56     1516.92     34.10 o 
   4   1  11        0.05       -4.63      3.60 o 
   5   1  11     3176.84     3117.64     55.00 o 
   6   1  11      119.64      124.80     12.51 o 
   7   1  11        0.40       -4.17      4.36 o 
   8   1  11       71.69       64.07      8.68 o 
   9   1  11      657.63      673.49     25.03 o 
  10   1  11     1472.72     1390.62     36.36 o 
  11   1  11      823.48      906.27     33.41 o 
  12   1  11        1.17       -0.11      7.93 o 
  13   1  11       15.78       11.88     10.75 o 
  14   1  11       11.98       19.08     12.59 o 
 -16   2  11        1.65        9.29     12.27 o 
 -15   2  11       19.40       18.06     15.97 o 
 -14   2  11       27.93       36.38     10.88 o 
 -13   2  11       12.46        9.80      7.96 o 
 -12   2  11      129.14      120.91     12.12 o 
 -11   2  11       74.26       85.18     12.10 o 
 -10   2  11       10.54        5.07      5.13 o 
  -9   2  11        3.43        8.14      4.92 o 
  -8   2  11      413.01      445.61     13.39 o 
  -7   2  11       67.03       75.58      6.91 o 
  -6   2  11      237.63      258.10     10.51 o 
  -5   2  11      317.49      343.87     11.71 o 
  -4   2  11     1393.03     1315.83     27.90 o 
  -3   2  11      113.24      124.14      7.51 o 
  -2   2  11      355.75      411.64     13.39 o 
  -1   2  11     1130.72     1156.80     27.82 o 
   0   2  11     1436.09     1357.35     23.61 o 
   1   2  11      268.95      306.60     11.28 o 
   2   2  11     1200.63     1116.81     24.35 o 
   3   2  11       42.71       35.51      5.39 o 
   4   2  11     1513.27     1589.28     32.14 o 
   5   2  11     1039.07     1105.21     22.45 o 
   6   2  11      195.72      189.85      8.57 o 
   7   2  11      304.21      287.37     10.47 o 
   8   2  11      635.71      617.91     18.96 o 
   9   2  11      117.74      144.72     11.36 o 
  10   2  11      110.20      122.14     14.03 o 
  11   2  11       58.72       68.80     12.39 o 
  12   2  11       14.36       27.27      9.99 o 
  13   2  11        0.54       14.21     12.46 o 
  14   2  11        0.47       20.52     12.50 o 
 -15   3  11        0.40        4.21      7.88 o 
 -14   3  11        5.52       11.38      7.49 o 
 -13   3  11        1.78      -11.15      7.64 o 
 -12   3  11      101.99      128.67     16.50 o 
 -11   3  11       57.95       59.32      9.33 o 
 -10   3  11        0.14       -7.90      5.27 o 
  -9   3  11        6.92        9.25      5.08 o 
  -8   3  11       83.03       76.37      6.95 o 
  -7   3  11        1.80       -3.77      3.83 o 
  -6   3  11       96.83       95.85      7.51 o 
  -5   3  11      308.59      310.91     11.23 o 
  -4   3  11      412.99      427.89     12.91 o 
  -3   3  11       50.15       62.42      6.59 o 
  -2   3  11       34.47       33.37      4.99 o 
  -1   3  11       15.10       19.26      4.05 o 
   0   3  11      723.80      720.53     18.24 o 
   1   3  11      445.50      435.86     12.51 o 
   2   3  11      830.95      733.86     19.44 o 
   3   3  11      239.67      246.07     13.13 o 
   4   3  11       91.91       93.22      7.36 o 
   5   3  11     1800.35     1896.97     33.18 o 
   6   3  11        1.93        2.33      3.42 o 
   7   3  11      103.69       64.71      5.53 o 
   8   3  11       15.56       16.96      5.50 o 
   9   3  11      199.50      210.13     13.56 o 
  10   3  11       68.16       87.69     10.52 o 
  11   3  11      202.16      238.22     15.33 o 
  12   3  11        6.50       12.20      7.62 o 
  13   3  11       87.00      103.15     12.34 o 
  14   3  11      104.31      140.81     20.61 o 
 -15   4  11       18.72       25.43      9.39 o 
 -14   4  11        0.98        8.86      7.69 o 
 -13   4  11        0.25       -2.92      7.73 o 
 -12   4  11        3.40        1.08      7.47 o 
 -11   4  11       67.01       74.87     14.72 o 
 -10   4  11        5.30       -9.44      6.29 o 
  -9   4  11       23.89       13.91      9.13 o 
  -8   4  11      256.38      271.25     16.94 o 
  -7   4  11      103.95      102.90      7.32 o 
  -6   4  11      128.46      141.11      8.33 o 
  -5   4  11        8.04       17.03      4.87 o 
  -4   4  11     1128.06     1189.95     24.06 o 
  -3   4  11     1008.02      977.01     20.89 o 
  -2   4  11      406.87      405.42     10.80 o 
  -1   4  11      522.70      593.02     13.27 o 
   0   4  11        0.84        2.71      3.54 o 
   1   4  11      636.86      602.81     18.23 o 
   2   4  11       86.07       90.26      6.41 o 
   3   4  11     1576.29     1545.19     27.96 o 
   4   4  11      109.49      108.04      6.85 o 
   5   4  11      587.53      580.80     21.10 o 
   6   4  11       16.50       15.63      4.41 o 
   7   4  11       58.67       57.85      7.35 o 
   8   4  11       67.10       51.17      8.65 o 
   9   4  11       38.64       31.85      9.93 o 
  10   4  11      225.41      211.31     14.47 o 
  11   4  11      168.36      166.96     13.82 o 
  12   4  11      129.09      144.94     16.36 o 
  13   4  11       49.06       58.57     10.81 o 
 -14   5  11       83.03       74.87     11.40 o 
 -13   5  11        0.03       -4.89      7.72 o 
 -12   5  11       22.41       16.80      8.85 o 
 -11   5  11        0.04        0.68      7.17 o 
 -10   5  11       67.41       75.37     11.81 o 
  -9   5  11      451.01      473.06     26.65 o 
  -8   5  11        5.57       25.02      7.62 o 
  -7   5  11       81.13       96.12      8.51 o 
  -6   5  11      101.72       82.60      8.86 o 
  -5   5  11       73.67       86.56      7.02 o 
  -4   5  11       95.64       99.98      7.15 o 
  -3   5  11       15.34       12.02      4.06 o 
  -2   5  11        0.74        0.44      3.31 o 
  -1   5  11      289.06      339.33     12.23 o 
   0   5  11        6.96        6.37      3.72 o 
   1   5  11        0.92        4.76      3.55 o 
   2   5  11      322.01      378.03     10.71 o 
   3   5  11       76.95       66.48      5.84 o 
   4   5  11      119.58      119.66      7.39 o 
   5   5  11      612.34      650.13     15.08 o 
   6   5  11       90.28      112.24     10.67 o 
   7   5  11        8.09        7.65      5.84 o 
   8   5  11        0.90       -2.64      6.16 o 
   9   5  11     1077.91     1087.13     31.28 o 
  10   5  11      330.52      280.51     25.71 o 
  11   5  11       69.32       61.44     10.76 o 
  12   5  11       78.71       80.27     12.43 o 
  13   5  11        5.23       12.43     11.24 o 
 -13   6  11       15.02       35.86     10.27 o 
 -12   6  11        8.85       10.09      8.24 o 
 -11   6  11        0.33        2.40      7.86 o 
 -10   6  11      209.43      189.29     16.54 o 
  -9   6  11       37.18       49.40      9.51 o 
  -8   6  11       75.86       96.07     11.75 o 
  -7   6  11      130.32      149.51     17.60 o 
  -6   6  11        9.66        5.10      5.90 o 
  -5   6  11       25.08       33.36      6.55 o 
  -4   6  11       82.89       77.00      7.46 o 
  -3   6  11      124.33      139.52      7.48 o 
  -2   6  11      280.97      283.25     10.52 o 
  -1   6  11        6.46        9.01      3.91 o 
   0   6  11      113.92      106.33      6.52 o 
   1   6  11        4.11       12.40      3.83 o 
   2   6  11       22.21       15.98      4.10 o 
   3   6  11      503.34      464.94     13.98 o 
   4   6  11      264.02      234.27     12.03 o 
   5   6  11     1095.75     1019.69     24.56 o 
   6   6  11       23.00       24.39      6.52 o 
   7   6  11       16.99        9.56      7.86 o 
   8   6  11        6.09        0.23      6.92 o 
   9   6  11       29.59       32.10      8.90 o 
  10   6  11       98.64       92.81     11.43 o 
  11   6  11        0.88      -10.67      7.11 o 
  12   6  11       13.90        7.05      8.73 o 
 -12   7  11      129.65      137.60     16.89 o 
 -11   7  11        0.63       14.01     12.44 o 
 -10   7  11      276.72      311.56     21.08 o 
  -9   7  11        2.30       11.13      9.12 o 
  -8   7  11       60.79       54.22     10.87 o 
  -7   7  11       19.83       18.01      8.96 o 
  -6   7  11       58.15       55.76     12.71 o 
  -5   7  11       25.67       21.98      8.68 o 
  -4   7  11      152.95      129.21     12.64 o 
  -3   7  11       47.46       28.15      8.30 o 
  -2   7  11      232.58      211.46     14.48 o 
  -1   7  11       10.15       10.65      7.50 o 
   0   7  11        9.99        6.24      5.58 o 
   1   7  11      129.58      137.75     10.01 o 
   2   7  11        4.32       -5.74      5.43 o 
   3   7  11       73.85       77.59      8.85 o 
   4   7  11     1966.87     2020.33     43.51 o 
   5   7  11      686.53      676.62     19.82 o 
   6   7  11      250.33      276.58     13.96 o 
   7   7  11      156.18      143.02     10.98 o 
   8   7  11       37.85       48.06     18.98 o 
   9   7  11       97.85      131.95     14.38 o 
  10   7  11       27.47       45.58     12.57 o 
  11   7  11       19.77       12.20      9.53 o 
 -11   8  11       28.52       21.18     11.45 o 
 -10   8  11        5.11       25.79     11.12 o 
  -9   8  11      477.33      481.52     24.99 o 
  -8   8  11      284.00      314.85     20.02 o 
  -7   8  11       43.36       39.38     12.26 o 
  -6   8  11        0.50        6.36      8.03 o 
  -5   8  11        4.06        9.81      7.96 o 
  -4   8  11        1.80       -5.11      7.14 o 
  -3   8  11      345.18      349.91     16.35 o 
  -2   8  11       26.79       19.36      8.75 o 
  -1   8  11      218.85      202.35     12.29 o 
   0   8  11      323.97      297.22     18.88 o 
   1   8  11      559.18      551.25     19.25 o 
   2   8  11       92.64      118.86     13.48 o 
   3   8  11      300.74      273.74     13.91 o 
   4   8  11       29.58       25.59      6.09 o 
   5   8  11       10.15       21.80      5.64 o 
   6   8  11        6.31        4.95      4.90 o 
   7   8  11       65.56       56.69      7.02 o 
   8   8  11      120.85      119.98     13.56 o 
   9   8  11       19.91       28.90     10.11 o 
  10   8  11       50.39       75.31     15.14 o 
  -9   9  11        2.20       10.56     10.20 o 
  -8   9  11      119.29      108.05     13.89 o 
  -7   9  11       55.31       37.34     12.65 o 
  -6   9  11       22.36       24.47      9.52 o 
  -5   9  11       35.32       33.93     10.09 o 
  -4   9  11      232.71      243.36     17.23 o 
  -3   9  11       42.95       28.45      8.44 o 
  -2   9  11      107.68      115.43     13.21 o 
  -1   9  11      811.08      808.84     24.26 o 
   0   9  11      472.81      495.20     18.71 o 
   1   9  11      129.59      116.25     10.22 o 
   2   9  11       19.83       24.72      7.18 o 
   3   9  11      190.92      192.54     11.42 o 
   4   9  11        0.23        4.71      5.53 o 
   5   9  11        4.89      -10.27     10.83 o 
   6   9  11       59.13       56.40     10.86 o 
   7   9  11        0.23        1.04     12.48 o 
   8   9  11        0.64      -14.17      9.45 o 
  -7  10  11        1.52        4.08     10.39 o 
  -6  10  11        2.51        6.85      9.41 o 
  -5  10  11        0.40        3.74      8.68 o 
  -4  10  11        0.21       -4.76      8.71 o 
  -3  10  11       81.08       78.85     10.20 o 
  -2  10  11       72.83       53.83     11.34 o 
  -1  10  11       41.63       21.12      8.00 o 
   0  10  11      199.66      181.75     12.24 o 
   1  10  11      172.12      158.70     15.65 o 
   2  10  11      274.54      325.61     14.90 o 
   3  10  11       47.57       63.65     11.01 o 
   4  10  11        1.66       -9.26      7.31 o 
   5  10  11      206.69      233.23     17.40 o 
  -1  11  11        0.36        0.69      9.08 o 
   0  11  11       39.37       46.47     15.39 o 
 -16   0  12        2.20        0.00     17.08 o 
 -15   0  12       23.78       36.46     18.61 o 
 -14   0  12        6.42        7.69     16.77 o 
 -13   0  12        0.01        3.81     10.44 o 
 -12   0  12       14.99        6.64      9.07 o 
 -11   0  12        0.05        2.78      7.79 o 
 -10   0  12        0.84        0.92      6.81 o 
  -9   0  12       28.03       27.27      8.43 o 
  -8   0  12       29.99       33.98      8.40 o 
  -7   0  12       57.12       43.53      8.65 o 
  -6   0  12      718.45      653.46     30.85 o 
  -5   0  12     3428.80     3144.57     75.55 o 
  -4   0  12    15987.83    15136.07    363.67 o 
  -3   0  12    12577.17    12289.88    297.87 o 
  -2   0  12       22.41        1.31      7.16 o 
  -1   0  12      234.77      213.59     21.54 o 
   0   0  12        8.61        6.06      7.46 o 
   1   0  12      258.14      261.78     17.40 o 
   2   0  12      818.40      816.92     32.10 o 
   3   0  12        7.74        2.60      5.45 o 
   4   0  12      152.87      139.17     11.37 o 
   5   0  12     1286.51     1353.52     46.62 o 
   6   0  12      716.18      753.02     32.15 o 
   7   0  12       10.26        6.89      7.75 o 
   8   0  12       36.37       19.54      9.56 o 
   9   0  12       39.60       41.77     12.16 o 
  10   0  12       54.28       27.56     11.34 o 
  11   0  12       51.90       17.84     15.69 o 
  12   0  12        2.20       31.23     17.23 o 
  13   0  12        0.18        8.46     16.92 o 
  14   0  12      188.51      198.76     33.69 o 
 -15   1  12        7.33       38.88     14.67 o 
 -14   1  12        4.91        4.19      9.78 o 
 -13   1  12       11.39        8.85      7.80 o 
 -12   1  12        0.46       -5.13      5.83 o 
 -11   1  12       12.43        9.20      6.24 o 
 -10   1  12      136.82      149.23      9.92 o 
  -9   1  12      140.34      124.37      8.98 o 
  -8   1  12      227.89      235.83     10.89 o 
  -7   1  12       28.88       40.30      6.65 o 
  -6   1  12     1822.57     1750.53     33.42 o 
  -5   1  12      347.86      295.42     12.99 o 
  -4   1  12      328.63      312.76     13.92 o 
  -3   1  12      813.50      778.86     24.28 o 
  -2   1  12     1973.03     1807.15     39.50 o 
  -1   1  12      190.21      196.45     10.63 o 
   0   1  12       15.57       12.47      5.40 o 
   1   1  12      434.12      392.29     13.19 o 
   2   1  12      505.98      464.03     14.75 o 
   3   1  12       23.58       39.63      6.78 o 
   4   1  12       89.11      101.62      8.87 o 
   5   1  12      100.93      132.80      8.97 o 
   6   1  12       76.21       68.30      7.11 o 
   7   1  12      185.60      179.52     13.39 o 
   8   1  12      619.38      634.66     22.01 o 
   9   1  12     2083.47     2102.36     48.51 o 
  10   1  12      694.36      769.84     37.46 o 
  11   1  12       42.28       51.19     11.51 o 
  12   1  12       28.48       13.34     13.23 o 
  13   1  12       25.88       11.01     19.15 o 
  14   1  12        7.99       -0.08     23.46 o 
 -15   2  12       36.74       28.08     11.64 o 
 -14   2  12        1.47       -0.29      7.22 o 
 -13   2  12       22.94       24.32      8.88 o 
 -12   2  12       14.43       31.61      9.09 o 
 -11   2  12       11.60       -2.90      5.86 o 
 -10   2  12       65.77       58.70      7.60 o 
  -9   2  12      360.94      366.62     13.76 o 
  -8   2  12       28.96       24.46      6.75 o 
  -7   2  12       88.36       73.02      7.38 o 
  -6   2  12     1225.21     1142.25     26.81 o 
  -5   2  12     1019.94      967.07     23.54 o 
  -4   2  12        7.85       17.36      5.20 o 
  -3   2  12        0.20        3.81      4.59 o 
  -2   2  12       41.81       29.18      9.67 o 
  -1   2  12     1424.74     1479.76     34.04 o 
   0   2  12      168.92      179.64     15.62 o 
   1   2  12      342.01      334.11     12.56 o 
   2   2  12      414.76      487.80     16.79 o 
   3   2  12        3.33       -5.93      3.95 o 
   4   2  12       26.54       31.91      5.87 o 
   5   2  12     2099.91     2117.50     41.18 o 
   6   2  12        0.92        0.29      4.22 o 
   7   2  12      585.61      622.90     24.29 o 
   8   2  12      874.48      842.11     23.38 o 
   9   2  12       12.07       -7.19      6.79 o 
  10   2  12      147.65      127.34     14.41 o 
  11   2  12       10.91        2.09      9.17 o 
  12   2  12       54.77       53.08     11.86 o 
  13   2  12        0.12       -5.13     10.06 o 
  14   2  12        0.63       -4.70     10.28 o 
 -15   3  12       26.85       20.13     11.89 o 
 -14   3  12        0.00        1.82      7.19 o 
 -13   3  12       41.21       57.39     10.65 o 
 -12   3  12       28.78       33.06      8.90 o 
 -11   3  12        0.88       -1.41      6.78 o 
 -10   3  12        4.42        5.85      6.86 o 
  -9   3  12      396.87      403.88     14.36 o 
  -8   3  12      111.02      109.37      8.53 o 
  -7   3  12     1000.43      982.90     25.25 o 
  -6   3  12       15.47        6.96      4.37 o 
  -5   3  12      129.03      140.86      8.35 o 
  -4   3  12        0.73        1.97      3.95 o 
  -3   3  12       82.97       76.90      7.23 o 
  -2   3  12      288.21      314.08     11.30 o 
  -1   3  12      544.43      559.12     16.16 o 
   0   3  12       28.74       32.16      5.13 o 
   1   3  12       66.62       51.57      5.61 o 
   2   3  12       47.07       45.38      6.00 o 
   3   3  12        6.16        8.02      4.51 o 
   4   3  12      184.81      190.34     10.19 o 
   5   3  12       19.42       19.53      5.42 o 
   6   3  12      419.55      387.97     13.19 o 
   7   3  12       18.58        5.94      5.45 o 
   8   3  12       90.72      112.12     10.51 o 
   9   3  12      401.68      390.36     17.94 o 
  10   3  12       56.39       46.85      9.44 o 
  11   3  12      118.31      128.51     12.44 o 
  12   3  12       11.30        6.56      7.89 o 
  13   3  12       42.73       37.76     17.52 o 
 -14   4  12       11.00        4.10      7.67 o 
 -13   4  12        0.38       -7.00      6.82 o 
 -12   4  12       48.62       76.75     11.12 o 
 -11   4  12        0.90       -8.23      6.39 o 
 -10   4  12       20.43       16.61      7.86 o 
  -9   4  12      504.39      474.00     19.99 o 
  -8   4  12      626.25      570.62     21.46 o 
  -7   4  12       51.33       49.56      8.20 o 
  -6   4  12      414.13      424.06     13.87 o 
  -5   4  12        0.47       -5.88      3.92 o 
  -4   4  12       87.10       63.43      6.39 o 
  -3   4  12        1.46        2.85      4.06 o 
  -2   4  12      142.81      138.88      8.70 o 
  -1   4  12      175.66      222.97      8.51 o 
   0   4  12      299.34      284.17     11.56 o 
   1   4  12      151.30      168.19      8.42 o 
   2   4  12      651.70      694.24     16.93 o 
   3   4  12        1.23       -5.71      3.81 o 
   4   4  12      152.72      168.82      9.56 o 
   5   4  12       12.73       14.93      4.77 o 
   6   4  12        6.85        8.99      4.58 o 
   7   4  12       28.16       14.68      6.56 o 
   8   4  12       23.85       29.13      7.80 o 
   9   4  12       20.28       18.68      7.92 o 
  10   4  12      193.31      190.16     14.31 o 
  11   4  12       31.43       44.33      9.46 o 
  12   4  12        0.68        0.35      7.68 o 
  13   4  12        2.59       14.41      8.82 o 
 -14   5  12        7.72       20.24     13.61 o 
 -13   5  12        1.64        8.75      9.03 o 
 -12   5  12       23.53       36.58      9.57 o 
 -11   5  12        0.00       -4.12      7.51 o 
 -10   5  12       52.59       31.87      9.81 o 
  -9   5  12       73.14       67.37     10.34 o 
  -8   5  12        1.74       -1.51      7.82 o 
  -7   5  12      125.81      131.87     11.52 o 
  -6   5  12       54.64       48.14      8.23 o 
  -5   5  12      154.97      172.73     10.15 o 
  -4   5  12      280.09      287.55     11.15 o 
  -3   5  12       15.26        7.06      4.38 o 
  -2   5  12      374.02      356.36     10.50 o 
  -1   5  12        9.92       11.63      3.97 o 
   0   5  12        2.22       -0.39      3.82 o 
   1   5  12      316.54      348.81     11.89 o 
   2   5  12       36.95       47.90      5.76 o 
   3   5  12      438.18      443.00     13.41 o 
   4   5  12      165.95      167.35      8.87 o 
   5   5  12        1.66        6.08      7.03 o 
   6   5  12       25.40       36.48      8.13 o 
   7   5  12        2.50        0.20      6.53 o 
   8   5  12      297.40      282.47     15.88 o 
   9   5  12        3.05        6.14      9.37 o 
  10   5  12        0.19       -2.68      7.45 o 
  11   5  12        1.32       -4.93      7.67 o 
  12   5  12       41.07       46.05     10.22 o 
 -13   6  12        3.61       -1.88     10.06 o 
 -12   6  12       22.03       35.31      9.84 o 
 -11   6  12       33.09       22.89      9.35 o 
 -10   6  12       23.93       12.36      8.51 o 
  -9   6  12        0.21        0.58      7.50 o 
  -8   6  12        2.43       17.51      7.59 o 
  -7   6  12      264.06      318.72     16.48 o 
  -6   6  12      185.14      175.61     12.60 o 
  -5   6  12        2.31        2.53      6.03 o 
  -4   6  12      263.19      263.12     13.96 o 
  -3   6  12      109.39      122.62      8.86 o 
  -2   6  12       52.43       33.80      5.09 o 
  -1   6  12      993.74      976.47     19.95 o 
   0   6  12       57.03       58.59      6.12 o 
   1   6  12      150.59      136.36     12.12 o 
   2   6  12        0.44       -8.00      5.33 o 
   3   6  12      287.92      292.92     17.21 o 
   4   6  12       56.87       33.39      8.30 o 
   5   6  12       94.11       95.64     10.38 o 
   6   6  12       56.62       65.33      9.25 o 
   7   6  12        1.57       -2.84      6.47 o 
   8   6  12        0.31       -4.33      6.94 o 
   9   6  12      129.69      133.36     12.82 o 
  10   6  12       12.67       24.07     10.99 o 
  11   6  12        0.06       -6.56      8.95 o 
 -12   7  12       97.37      107.66     16.09 o 
 -11   7  12       24.46       23.55     10.94 o 
 -10   7  12       12.96       15.27     16.02 o 
  -9   7  12        0.07      -10.19     11.83 o 
  -8   7  12       91.70       77.47     12.28 o 
  -7   7  12        0.44       -0.17      7.60 o 
  -6   7  12        1.10        3.19      9.02 o 
  -5   7  12        0.89        5.79      7.71 o 
  -4   7  12      218.93      144.73     13.57 o 
  -3   7  12        7.52       -0.45      6.37 o 
  -2   7  12       19.68       31.66      9.10 o 
  -1   7  12      151.26      140.39     22.03 o 
   0   7  12       89.88       68.45     10.60 o 
   1   7  12        2.46       -4.01      5.58 o 
   2   7  12        0.22       -3.18      5.94 o 
   3   7  12      371.28      367.87     16.02 o 
   4   7  12      391.35      441.98     17.67 o 
   5   7  12      460.42      453.81     21.74 o 
   6   7  12      151.98      171.53     14.89 o 
   7   7  12       15.42       14.06      7.73 o 
   8   7  12       32.40       39.61     10.76 o 
   9   7  12      157.70      172.78     16.32 o 
  10   7  12        6.29       18.28     10.21 o 
 -10   8  12      117.72       99.98     14.45 o 
  -9   8  12      211.88      229.57     18.63 o 
  -8   8  12      179.95      200.60     17.42 o 
  -7   8  12        0.42       -4.15      7.83 o 
  -6   8  12        5.93       -6.96      8.24 o 
  -5   8  12        7.23        6.56      8.03 o 
  -4   8  12       15.06       15.03      8.69 o 
  -3   8  12      340.03      344.86     17.01 o 
  -2   8  12      123.51      128.42     13.60 o 
  -1   8  12        1.61       -1.65      8.42 o 
   0   8  12     1212.20     1221.53     31.38 o 
   1   8  12     1021.66     1086.15     29.00 o 
   2   8  12      631.85      688.05     28.98 o 
   3   8  12        3.70        2.54      6.63 o 
   4   8  12        0.13       -3.48      6.11 o 
   5   8  12        9.77       13.79      6.75 o 
   6   8  12       77.21       84.33      9.04 o 
   7   8  12       20.50       28.19     14.25 o 
   8   8  12       40.77       40.55      7.66 o 
   9   8  12       79.15       97.95     10.18 o 
  -9   9  12        7.95       22.07     10.08 o 
  -8   9  12        6.31       14.47     10.29 o 
  -7   9  12        0.04        5.24      8.92 o 
  -6   9  12        0.15        9.09      8.89 o 
  -5   9  12        7.35        3.20      9.16 o 
  -4   9  12        0.12       -1.34      7.86 o 
  -3   9  12       21.24       20.20      8.63 o 
  -2   9  12      106.44       91.65     16.63 o 
  -1   9  12      188.45      206.99     16.33 o 
   0   9  12       96.14       78.19      9.68 o 
   1   9  12      151.57      165.11     11.90 o 
   2   9  12      440.53      434.86     17.75 o 
   3   9  12      269.41      295.34     14.61 o 
   4   9  12        9.30       17.69      6.62 o 
   5   9  12       13.14       -0.86      6.99 o 
   6   9  12        8.63       21.55      9.92 o 
   7   9  12        2.49        3.39      9.08 o 
  -6  10  12        5.01        3.17      8.98 o 
  -5  10  12       14.95       12.40      9.78 o 
  -4  10  12       47.85       51.97     16.20 o 
  -3  10  12       31.60       23.61      8.86 o 
  -2  10  12        0.12        1.14      9.07 o 
  -1  10  12       12.03       20.08     10.02 o 
   0  10  12       94.43      118.04     11.06 o 
   1  10  12      114.09      135.73     11.72 o 
   2  10  12       85.62       79.63     14.39 o 
   3  10  12       13.79       11.18      6.22 o 
   4  10  12       12.03        8.57      9.01 o 
 -15   1  13        4.82       -5.59     15.31 o 
 -14   1  13        2.06      -11.42      8.29 o 
 -13   1  13       74.94       96.47     12.07 o 
 -12   1  13        9.24       13.12      6.86 o 
 -11   1  13      115.53      111.95      9.70 o 
 -10   1  13        3.65       -0.55      5.17 o 
  -9   1  13       42.31       47.33      7.02 o 
  -8   1  13       20.42       19.20      5.74 o 
  -7   1  13      215.37      185.52     10.94 o 
  -6   1  13        5.19       -5.23      4.53 o 
  -5   1  13       14.79       19.04      6.22 o 
  -4   1  13      777.07      761.11     22.85 o 
  -3   1  13        1.57       -0.93      4.85 o 
  -2   1  13       10.62       10.46      5.46 o 
  -1   1  13       48.23       42.60      7.64 o 
   0   1  13      588.92      574.85     18.89 o 
   1   1  13       52.49       57.81      7.40 o 
   2   1  13     1506.92     1503.44     31.68 o 
   3   1  13      665.51      697.47     19.16 o 
   4   1  13     1070.31     1070.42     28.32 o 
   5   1  13      265.45      272.44     12.22 o 
   6   1  13        0.03       -5.17      4.42 o 
   7   1  13      121.90      140.87     10.02 o 
   8   1  13       16.89        6.62      6.61 o 
   9   1  13     1448.84     1525.14     39.33 o 
  10   1  13     1000.09      995.73     41.37 o 
  11   1  13        0.03       12.22     10.17 o 
  12   1  13        9.47       10.56     11.82 o 
  13   1  13        4.07       18.65     12.61 o 
 -15   2  13       21.00        9.90     10.25 o 
 -14   2  13       52.35       59.83     14.90 o 
 -13   2  13       35.47       19.10      9.88 o 
 -12   2  13      100.38       79.51     11.03 o 
 -11   2  13      204.64      187.07     16.19 o 
 -10   2  13      121.54      102.15      9.05 o 
  -9   2  13      489.02      500.36     16.55 o 
  -8   2  13       34.27       22.89      6.92 o 
  -7   2  13       49.69       49.25      7.00 o 
  -6   2  13       80.33       74.04      8.02 o 
  -5   2  13       21.81       19.09      5.57 o 
  -4   2  13        6.51        3.98      4.77 o 
  -3   2  13       48.02       34.65      6.52 o 
  -2   2  13       36.68       34.91      6.91 o 
  -1   2  13      250.94      294.58     14.39 o 
   0   2  13        5.58        1.73      4.78 o 
   1   2  13      172.55      169.95      9.64 o 
   2   2  13     2099.64     2151.69     46.28 o 
   3   2  13       13.82       15.26      7.54 o 
   4   2  13      745.70      692.09     21.84 o 
   5   2  13     1158.51     1148.45     30.03 o 
   6   2  13      120.76       88.38      9.49 o 
   7   2  13      115.65      111.11      9.07 o 
   8   2  13       63.81       55.94      7.75 o 
   9   2  13        5.80        3.88      8.77 o 
  10   2  13      336.55      314.01     20.33 o 
  11   2  13      645.65      653.27     29.10 o 
  12   2  13       16.70       17.76     18.26 o 
  13   2  13        2.30       -4.06     13.23 o 
 -15   3  13        1.10       -9.47     10.49 o 
 -14   3  13       11.44       13.91      9.32 o 
 -13   3  13      161.61      160.97     16.61 o 
 -12   3  13      264.13      272.75     17.50 o 
 -11   3  13      152.55      166.26     14.04 o 
 -10   3  13       54.78       39.89      9.32 o 
  -9   3  13      102.31      103.42     10.39 o 
  -8   3  13      301.95      294.71     14.06 o 
  -7   3  13      101.40       91.67      8.37 o 
  -6   3  13        2.98        0.52      4.57 o 
  -5   3  13       71.12       71.80      7.55 o 
  -4   3  13        0.41        1.19      4.54 o 
  -3   3  13      679.05      680.22     19.55 o 
  -2   3  13       38.45       42.12      6.91 o 
  -1   3  13       32.46       31.86      6.41 o 
   0   3  13        6.87        1.90      4.35 o 
   1   3  13        1.61       -2.66      4.72 o 
   2   3  13        0.00       -2.01      4.31 o 
   3   3  13      392.26      413.13     14.67 o 
   4   3  13      908.70      898.04     27.31 o 
   5   3  13       25.16       36.70      7.34 o 
   6   3  13       46.45       42.45      7.21 o 
   7   3  13       86.86       62.22     10.60 o 
   8   3  13       68.89       66.70     20.69 o 
   9   3  13      289.78      262.95     23.56 o 
  10   3  13       92.07      102.79     13.69 o 
  11   3  13       28.48       26.56     10.08 o 
  12   3  13       18.28       19.92      9.73 o 
  13   3  13       56.91       56.05     15.81 o 
 -14   4  13        3.43       -9.14     11.35 o 
 -13   4  13       40.43       36.36     10.08 o 
 -12   4  13       27.87       31.89      9.40 o 
 -11   4  13        2.28      -10.23      6.82 o 
 -10   4  13       64.03       80.56     10.99 o 
  -9   4  13        0.12       -1.19      7.26 o 
  -8   4  13        1.82        3.89      7.11 o 
  -7   4  13      182.02      174.11     11.03 o 
  -6   4  13       30.71       36.62      6.70 o 
  -5   4  13      301.30      337.07     17.11 o 
  -4   4  13      585.87      572.67     16.13 o 
  -3   4  13      176.27      164.68      8.93 o 
  -2   4  13      267.61      243.52     12.59 o 
  -1   4  13       50.34       59.56      6.40 o 
   0   4  13        0.26        0.11      4.70 o 
   1   4  13      225.05      254.83     10.57 o 
   2   4  13        1.86        6.13      4.58 o 
   3   4  13       40.38       40.20      6.29 o 
   4   4  13        2.07       11.21      5.39 o 
   5   4  13      721.27      688.01     22.19 o 
   6   4  13      287.57      297.27     17.93 o 
   7   4  13        2.84        2.38      7.65 o 
   8   4  13       42.49       51.95      9.19 o 
   9   4  13        4.88       -9.59      6.39 o 
  10   4  13       59.82       63.23     11.68 o 
  11   4  13        4.95       -7.32      6.94 o 
  12   4  13       21.22       15.57      8.13 o 
 -13   5  13        0.09        3.15      8.37 o 
 -12   5  13        0.23       -9.05      7.49 o 
 -11   5  13        0.96        3.21      7.84 o 
 -10   5  13       31.88       33.30      9.01 o 
  -9   5  13       46.00       56.71      9.93 o 
  -8   5  13      140.96      125.97     12.49 o 
  -7   5  13     1101.59     1069.87     31.26 o 
  -6   5  13      223.78      236.19     25.78 o 
  -5   5  13       18.56       13.22      5.51 o 
  -4   5  13      133.32      104.87      8.74 o 
  -3   5  13        7.43        6.17      4.45 o 
  -2   5  13        0.81        7.26      4.15 o 
  -1   5  13      277.94      297.33     14.33 o 
   0   5  13       24.56       25.30      5.72 o 
   1   5  13       75.41       92.71      6.89 o 
   2   5  13       66.89       80.69      6.93 o 
   3   5  13      177.65      161.66     11.07 o 
   4   5  13      595.15      543.54     23.62 o 
   5   5  13      113.87      104.24     11.04 o 
   6   5  13        0.12        5.98      7.02 o 
   7   5  13        0.69       -9.20      6.13 o 
   8   5  13       23.77       23.20      8.43 o 
   9   5  13        9.04       21.06      8.12 o 
  10   5  13        0.51        0.57      8.57 o 
  11   5  13        7.00       10.90      8.56 o 
  12   5  13        1.37      -12.33      8.46 o 
 -12   6  13       24.38       42.37     12.47 o 
 -11   6  13        9.69       11.43      8.43 o 
 -10   6  13        0.01        4.28      7.71 o 
  -9   6  13        0.64       -6.23      6.95 o 
  -8   6  13        4.00       11.82      7.36 o 
  -7   6  13        0.01       -3.61      6.32 o 
  -6   6  13      617.76      650.20     23.11 o 
  -5   6  13      444.78      482.63     19.51 o 
  -4   6  13      843.76      857.19     26.19 o 
  -3   6  13      301.85      298.00     16.10 o 
  -2   6  13       17.66       13.64      5.49 o 
  -1   6  13      279.76      277.76     12.22 o 
   0   6  13      507.71      486.67     18.19 o 
   1   6  13       27.32       19.30      6.89 o 
   2   6  13       10.78       -5.30      9.19 o 
   3   6  13      263.54      214.58     12.30 o 
   4   6  13       79.65       61.93      9.31 o 
   5   6  13        1.49        1.81      6.87 o 
   6   6  13      108.38       92.04     10.66 o 
   7   6  13       39.31       36.55     13.14 o 
   8   6  13        4.71       10.75      7.93 o 
   9   6  13      162.27      146.96     13.45 o 
  10   6  13       42.50       25.99     13.34 o 
  11   6  13        0.09       -6.92     11.42 o 
 -11   7  13      100.40      129.62     16.76 o 
 -10   7  13        5.59       -0.04      9.52 o 
  -9   7  13       25.22       34.56     11.04 o 
  -8   7  13       30.89       33.82     10.81 o 
  -7   7  13       10.43       26.22     11.30 o 
  -6   7  13       10.68        3.71      8.26 o 
  -5   7  13       27.60       17.50      8.94 o 
  -4   7  13       27.26       24.45      9.23 o 
  -3   7  13      336.41      353.34     16.84 o 
  -2   7  13      285.26      306.08     15.96 o 
  -1   7  13        4.16        2.88      7.40 o 
   0   7  13        0.33       -6.84      6.82 o 
   1   7  13       56.12       64.51     17.34 o 
   2   7  13       28.56       20.15      8.33 o 
   3   7  13        3.60       -2.92      6.46 o 
   4   7  13      310.84      295.10     16.54 o 
   5   7  13      818.18      850.53     30.42 o 
   6   7  13       57.33       73.00     10.26 o 
   7   7  13      130.83      136.49     17.05 o 
   8   7  13      212.43      195.30     16.99 o 
   9   7  13      303.36      276.14     20.12 o 
  10   7  13       41.50       63.05     15.68 o 
 -10   8  13        0.14        0.76     18.45 o 
  -9   8  13        2.03       22.08     14.85 o 
  -8   8  13        0.07      -12.49      8.32 o 
  -7   8  13        0.89       12.31      8.98 o 
  -6   8  13        0.40       -4.66      9.92 o 
  -5   8  13       17.33       19.02     14.99 o 
  -4   8  13       17.47       13.26      8.96 o 
  -3   8  13      135.15      145.96     13.13 o 
  -2   8  13       24.85       21.94      8.59 o 
  -1   8  13      302.70      279.72     18.79 o 
   0   8  13      528.73      597.34     25.80 o 
   1   8  13      157.05      177.73     24.49 o 
   2   8  13        4.74        6.28      6.68 o 
   3   8  13       54.78       56.45      8.99 o 
   4   8  13        0.01        7.82      7.03 o 
   5   8  13       13.30       10.19      7.14 o 
   6   8  13       47.15       45.74     12.28 o 
   7   8  13        0.32       -0.31      6.74 o 
   8   8  13       26.56       40.21      8.38 o 
  -8   9  13        3.94        4.83      9.23 o 
  -7   9  13        0.68        6.94      9.05 o 
  -6   9  13       19.67       17.76      9.17 o 
  -5   9  13        0.43        8.81      9.34 o 
  -4   9  13       12.34       13.65      9.60 o 
  -3   9  13       50.16       60.38     10.05 o 
  -2   9  13       68.92       73.18     10.73 o 
  -1   9  13      337.47      343.80     21.38 o 
   0   9  13        4.10       12.56      9.57 o 
   1   9  13       23.79       47.00      8.84 o 
   2   9  13       13.38       22.52      7.59 o 
   3   9  13       25.76       21.00      7.82 o 
   4   9  13        0.82        2.59      6.48 o 
   5   9  13       17.42       32.40      7.94 o 
   6   9  13       17.93       19.37      6.60 o 
  -5  10  13        2.31      -12.65      8.46 o 
  -4  10  13       21.54       22.34     10.56 o 
  -3  10  13       76.25       81.78     11.63 o 
  -2  10  13        1.64       14.66      9.62 o 
  -1  10  13      119.36      119.27     14.62 o 
   0  10  13      311.17      328.87     20.41 o 
   1  10  13       70.58       89.96     12.69 o 
   2  10  13       33.24       28.26      7.97 o 
   3  10  13        0.80       10.14      7.78 o 
 -15   0  14        0.00        1.23     16.31 o 
 -14   0  14       10.06        3.23     16.00 o 
 -13   0  14       81.78       76.93     16.73 o 
 -12   0  14       24.94       28.75     20.00 o 
 -11   0  14       95.12       82.45     12.89 o 
 -10   0  14      163.67      153.06     14.76 o 
  -9   0  14        2.78      -13.10      8.73 o 
  -8   0  14       72.55       87.25     11.96 o 
  -7   0  14       63.62       79.62     11.55 o 
  -6   0  14        0.19        6.07      7.93 o 
  -5   0  14       58.31       65.25     12.23 o 
  -4   0  14      160.43      172.53     33.46 o 
  -3   0  14      102.70      120.70     14.41 o 
  -2   0  14      124.38      122.17     25.38 o 
  -1   0  14       91.42       90.68     12.44 o 
   0   0  14      375.32      336.43     20.65 o 
   1   0  14      182.23      172.79     19.46 o 
   2   0  14      148.68      148.90     15.20 o 
   3   0  14       63.04       53.10     10.96 o 
   4   0  14      272.84      284.70     21.27 o 
   5   0  14      372.47      346.28     18.08 o 
   6   0  14       54.33       33.52     10.65 o 
   7   0  14       86.32      105.02     15.01 o 
   8   0  14      221.25      222.42     20.36 o 
   9   0  14        5.34       19.14     10.31 o 
  10   0  14       47.70       27.69     16.61 o 
  11   0  14      209.20      145.23     27.85 o 
  12   0  14       22.20       42.92     20.00 o 
  13   0  14      171.00      239.83     36.46 o 
 -15   1  14       35.96       17.13     12.61 o 
 -14   1  14       39.28       23.75     10.90 o 
 -13   1  14        0.75        6.87     14.24 o 
 -12   1  14       33.23       15.00      8.16 o 
 -11   1  14        1.90       -2.12      6.00 o 
 -10   1  14       15.81       12.28      6.18 o 
  -9   1  14       55.56       52.60      7.32 o 
  -8   1  14       12.17        5.91      5.50 o 
  -7   1  14      163.18      179.48     10.73 o 
  -6   1  14       56.13       85.84      8.86 o 
  -5   1  14        6.33        5.98      5.74 o 
  -4   1  14        1.02       12.28      6.28 o 
  -3   1  14      168.94      202.20     12.87 o 
  -2   1  14       55.28       62.33     10.96 o 
  -1   1  14      164.14      159.84     10.72 o 
   0   1  14      183.08      186.67     13.52 o 
   1   1  14       11.09       -0.32      5.64 o 
   2   1  14      713.95      765.90     20.98 o 
   3   1  14      831.61      876.74     22.79 o 
   4   1  14       60.74       63.70      8.39 o 
   5   1  14      235.54      224.01     11.61 o 
   6   1  14      249.30      256.17     12.47 o 
   7   1  14       23.95       26.71      6.43 o 
   8   1  14       31.35       19.84      6.78 o 
   9   1  14      248.14      244.70     18.12 o 
  10   1  14        1.21       10.02      8.77 o 
  11   1  14       68.06       83.77     16.74 o 
  12   1  14        3.94        9.94     11.19 o 
  13   1  14        1.23        7.52     11.91 o 
 -14   2  14       45.08       38.55     11.90 o 
 -13   2  14       19.46       20.65      8.55 o 
 -12   2  14        1.62        7.39      7.99 o 
 -11   2  14       17.52       18.63      9.15 o 
 -10   2  14       23.74       30.48     10.72 o 
  -9   2  14        1.21       -5.58      5.20 o 
  -8   2  14      616.24      592.68     19.69 o 
  -7   2  14       86.15       69.42      7.95 o 
  -6   2  14       37.78       35.64      6.86 o 
  -5   2  14        5.90       13.64      6.39 o 
  -4   2  14      114.73      103.45      9.05 o 
  -3   2  14       45.13       23.10      6.46 o 
  -2   2  14       85.11       88.46      9.01 o 
  -1   2  14      168.72      192.46     17.59 o 
   0   2  14      214.61      196.41     11.82 o 
   1   2  14       13.02       12.71      6.58 o 
   2   2  14      986.79     1118.95     27.11 o 
   3   2  14        2.98        2.03      5.25 o 
   4   2  14      205.40      217.38     12.99 o 
   5   2  14       31.40       35.64      7.35 o 
   6   2  14        8.82       15.62      6.70 o 
   7   2  14      109.77       89.15     10.28 o 
   8   2  14        5.50        6.31      8.88 o 
   9   2  14        1.42        1.35      8.77 o 
  10   2  14      207.58      219.53     18.60 o 
  11   2  14       41.34       47.58     11.27 o 
  12   2  14        8.76       18.82     12.76 o 
  13   2  14        4.41       16.81     12.88 o 
 -14   3  14       13.10       25.33      9.77 o 
 -13   3  14      120.39      137.83     14.73 o 
 -12   3  14        0.05       -9.72      6.87 o 
 -11   3  14       33.06       20.69      9.35 o 
 -10   3  14        0.33       -1.81      7.38 o 
  -9   3  14       24.83       28.83      7.58 o 
  -8   3  14      184.56      170.59     11.57 o 
  -7   3  14      248.43      273.01     15.13 o 
  -6   3  14       90.27       76.84      8.26 o 
  -5   3  14      121.28      112.57      9.16 o 
  -4   3  14      131.64      100.89      9.57 o 
  -3   3  14        2.30        2.07      4.89 o 
  -2   3  14        6.38        5.76      6.68 o 
  -1   3  14      196.99      181.10     11.56 o 
   0   3  14      249.13      205.71     12.55 o 
   1   3  14       42.71       36.94      6.56 o 
   2   3  14        2.87        2.73      5.40 o 
   3   3  14      318.30      314.50     14.60 o 
   4   3  14      116.37      124.34     10.44 o 
   5   3  14       33.89       30.04      7.17 o 
   6   3  14      583.44      597.36     21.36 o 
   7   3  14       32.16       31.28      8.98 o 
   8   3  14        1.31       -9.68      6.76 o 
   9   3  14      252.56      230.54     18.03 o 
  10   3  14       99.35       86.58     13.29 o 
  11   3  14       45.13       54.31     11.85 o 
  12   3  14        7.47       12.15     10.00 o 
 -14   4  14       29.02       29.48     10.45 o 
 -13   4  14        9.78        3.93      8.54 o 
 -12   4  14        3.86        9.57      8.26 o 
 -11   4  14        4.05       11.21      7.91 o 
 -10   4  14       53.96       60.22     10.21 o 
  -9   4  14        0.16        9.88      7.62 o 
  -8   4  14        0.04       -9.58      6.39 o 
  -7   4  14      125.68      118.12     12.03 o 
  -6   4  14        0.98       -3.06      5.39 o 
  -5   4  14        5.05       -4.01      4.98 o 
  -4   4  14      695.11      685.00     20.04 o 
  -3   4  14      114.74      114.61      9.05 o 
  -2   4  14       18.46       12.13      5.54 o 
  -1   4  14       96.99      109.19      8.13 o 
   0   4  14      397.48      432.95     17.49 o 
   1   4  14      411.43      442.39     16.99 o 
   2   4  14       49.15       44.35      7.30 o 
   3   4  14      508.35      482.26     18.33 o 
   4   4  14        0.23        6.53      6.61 o 
   5   4  14     1936.49     1945.74     53.26 o 
   6   4  14      605.54      566.68     25.15 o 
   7   4  14       47.05       34.54      9.46 o 
   8   4  14        1.15       -7.90      7.57 o 
   9   4  14        0.38        8.59      8.56 o 
  10   4  14        0.32        2.43      8.93 o 
  11   4  14        1.82        1.84      8.92 o 
  12   4  14        0.57       15.91     10.10 o 
 -13   5  14        0.04        6.94      8.77 o 
 -12   5  14       38.92       42.16     10.50 o 
 -11   5  14        1.21        6.12      8.03 o 
 -10   5  14        6.54       12.93      9.59 o 
  -9   5  14        0.07        8.13      7.56 o 
  -8   5  14       33.98       22.81     12.81 o 
  -7   5  14       37.32       52.47     10.06 o 
  -6   5  14       56.00       47.77      8.91 o 
  -5   5  14        4.10        1.44      7.44 o 
  -4   5  14      119.86      108.67      9.82 o 
  -3   5  14      360.21      363.84     14.31 o 
  -2   5  14        0.04       -3.00      4.55 o 
  -1   5  14        0.00        2.88      4.71 o 
   0   5  14       75.25       78.15     10.00 o 
   1   5  14        0.09       -2.51      5.12 o 
   2   5  14       65.58       69.59     11.06 o 
   3   5  14        8.79        4.12      8.17 o 
   4   5  14      500.97      523.28     42.29 o 
   5   5  14      180.48      181.72     24.12 o 
   6   5  14        0.17        7.99      8.59 o 
   7   5  14       97.11       96.69     13.58 o 
   8   5  14        3.00       -2.17      7.24 o 
   9   5  14       31.18       34.45      9.93 o 
  10   5  14        8.93        9.78      8.43 o 
  11   5  14       20.59       25.10      9.22 o 
 -12   6  14       23.04       16.61     11.22 o 
 -11   6  14       21.35       28.63     11.75 o 
 -10   6  14       60.43       75.45     13.43 o 
  -9   6  14       83.62       82.51     13.35 o 
  -8   6  14       29.51       31.77      9.05 o 
  -7   6  14        2.63        7.66      7.41 o 
  -6   6  14        0.07       -8.05      6.09 o 
  -5   6  14       25.76       19.85      7.58 o 
  -4   6  14      476.05      526.82     20.30 o 
  -3   6  14        5.93        1.00      7.87 o 
  -2   6  14      103.59      105.46     10.72 o 
  -1   6  14       16.68       15.09     10.99 o 
   0   6  14       21.95       13.36      7.71 o 
   1   6  14       28.67       27.44      7.63 o 
   2   6  14       22.04       12.97      7.63 o 
   3   6  14       24.58       14.80      8.46 o 
   4   6  14       23.77       19.11     12.30 o 
   5   6  14       98.87       91.51     10.75 o 
   6   6  14      134.16      148.80     13.75 o 
   7   6  14       89.77       83.34     11.02 o 
   8   6  14       13.09       20.79     10.48 o 
   9   6  14      232.32      223.66     18.58 o 
  10   6  14       15.64       33.24     11.97 o 
 -11   7  14      103.42      110.71     16.36 o 
 -10   7  14       37.80       45.41     17.09 o 
  -9   7  14       23.08       39.70     11.74 o 
  -8   7  14       50.90       57.84     13.96 o 
  -7   7  14       81.64       72.47     12.98 o 
  -6   7  14       11.61       13.93     13.00 o 
  -5   7  14        5.54        4.88      8.71 o 
  -4   7  14        4.91        5.82     11.45 o 
  -3   7  14       91.07       64.97     14.62 o 
  -2   7  14      266.75      226.73     14.25 o 
  -1   7  14       70.06       84.45     11.96 o 
   0   7  14       19.43       12.41      9.81 o 
   1   7  14       46.95       54.40     10.67 o 
   2   7  14       14.06       13.08      8.44 o 
   3   7  14        0.24        7.82      8.99 o 
   4   7  14       25.64       15.68      9.81 o 
   5   7  14      120.47      121.24     13.95 o 
   6   7  14       20.82       36.95      9.40 o 
   7   7  14       43.72       38.19     12.10 o 
   8   7  14      412.93      408.83     41.32 o 
   9   7  14      236.72      222.42     18.68 o 
  -9   8  14       16.10       10.05      9.99 o 
  -8   8  14        0.94       -1.70      9.00 o 
  -7   8  14       34.30       21.13      9.78 o 
  -6   8  14       59.03       70.61     12.31 o 
  -5   8  14        3.97       -2.91      8.43 o 
  -4   8  14        7.77       22.82      9.02 o 
  -3   8  14        3.61       -0.41      9.06 o 
  -2   8  14       18.53       35.11      9.21 o 
  -1   8  14      193.38      207.02     16.91 o 
   0   8  14       46.78       54.71     11.72 o 
   1   8  14      176.78      171.51     15.28 o 
   2   8  14       39.60       36.50     12.05 o 
   3   8  14        3.61       -2.20      6.91 o 
   4   8  14        7.08       11.33      7.27 o 
   5   8  14       65.97       79.52     10.26 o 
   6   8  14       10.27       12.43      7.38 o 
   7   8  14        0.11       -2.22      7.20 o 
  -7   9  14        0.37      -10.34      8.28 o 
  -6   9  14        3.55       -7.32      8.58 o 
  -5   9  14        0.01        0.11     12.08 o 
  -4   9  14        4.53        2.47      9.07 o 
  -3   9  14        0.04       -6.55      7.76 o 
  -2   9  14       11.48       16.16      9.05 o 
  -1   9  14       11.76        6.81     10.14 o 
   0   9  14       34.38       50.60     11.89 o 
   1   9  14        5.15       15.85      9.34 o 
   2   9  14       16.68       11.14      8.85 o 
   3   9  14        4.29       12.23      7.82 o 
   4   9  14        0.00       -7.68      7.02 o 
   5   9  14        0.12        0.16      8.05 o 
  -2  10  14       82.35      116.79     18.93 o 
  -1  10  14       10.30       17.87     10.63 o 
   0  10  14       13.05       25.18     10.76 o 
 -14   1  15       12.24       13.99     12.77 o 
 -13   1  15        0.88       14.18      9.93 o 
 -12   1  15        9.59       -8.65      9.46 o 
 -11   1  15       18.88        4.65      8.61 o 
 -10   1  15       16.27       11.02      6.32 o 
  -9   1  15        0.02       -3.63      6.50 o 
  -8   1  15        1.13       -4.84      5.48 o 
  -7   1  15      196.47      193.89     11.57 o 
  -6   1  15      680.41      708.21     23.95 o 
  -5   1  15      449.27      437.84     17.07 o 
  -4   1  15        6.19       15.03      6.31 o 
  -3   1  15      499.94      527.58     19.44 o 
  -2   1  15       92.38       72.02      8.77 o 
  -1   1  15      107.93      111.04      9.78 o 
   0   1  15        8.89        2.57      5.31 o 
   1   1  15        2.74        1.58      5.36 o 
   2   1  15       19.85       15.73      7.04 o 
   3   1  15       18.58       21.39      6.65 o 
   4   1  15        0.01       -1.23      4.94 o 
   5   1  15       35.77       22.07      7.13 o 
   6   1  15        2.92       -0.75      5.27 o 
   7   1  15       46.11       35.61      7.33 o 
   8   1  15       51.83       51.41      8.34 o 
   9   1  15        6.72        6.87     16.38 o 
  10   1  15       94.19      105.71     14.34 o 
  11   1  15       15.79       15.60     11.58 o 
  12   1  15        2.58       -0.17     16.54 o 
 -14   2  15        0.00      -15.99     11.38 o 
 -13   2  15        7.80       -5.73      7.80 o 
 -12   2  15      104.31      111.84     13.26 o 
 -11   2  15       31.35        5.31      7.94 o 
 -10   2  15       58.66       79.21     15.08 o 
  -9   2  15       83.48      104.20      9.50 o 
  -8   2  15       11.91       39.92      7.94 o 
  -7   2  15       16.07       28.65      6.96 o 
  -6   2  15        4.84        4.81      5.57 o 
  -5   2  15      218.69      204.53     13.04 o 
  -4   2  15      535.24      567.82     19.03 o 
  -3   2  15      175.76      197.46     17.88 o 
  -2   2  15       59.08       56.60      8.13 o 
  -1   2  15      956.61      895.92     26.00 o 
   0   2  15       23.30       19.35      6.57 o 
   1   2  15      154.54      138.46      9.70 o 
   2   2  15        4.23        4.76      5.12 o 
   3   2  15      102.67      118.24      9.44 o 
   4   2  15      489.40      520.77     19.64 o 
   5   2  15      543.04      583.43     21.34 o 
   6   2  15      116.61      139.31     11.95 o 
   7   2  15        2.95       -5.62      7.32 o 
   8   2  15      103.27      109.86     13.51 o 
   9   2  15       50.98       56.58     11.88 o 
  10   2  15       70.55       82.49     16.94 o 
  11   2  15        0.02       25.64     10.15 o 
  12   2  15        0.32       -4.37     10.35 o 
 -14   3  15       24.70       23.83     21.92 o 
 -13   3  15       57.57       43.49     10.98 o 
 -12   3  15       20.12       15.47      8.70 o 
 -11   3  15       27.77       13.31      8.30 o 
 -10   3  15       23.24       23.32      8.61 o 
  -9   3  15        5.19        8.94      7.59 o 
  -8   3  15       16.26       21.47      7.34 o 
  -7   3  15        3.72       10.72      8.00 o 
  -6   3  15       23.47       26.29      6.62 o 
  -5   3  15        0.38        5.85      5.43 o 
  -4   3  15      224.73      232.66     13.47 o 
  -3   3  15       91.09       95.84      8.91 o 
  -2   3  15        3.01       12.15      6.06 o 
  -1   3  15        7.08       -2.64      5.08 o 
   0   3  15        0.45       -5.90      4.38 o 
   1   3  15      198.86      208.09     11.35 o 
   2   3  15       45.93       46.12      7.27 o 
   3   3  15      800.93      822.84     25.22 o 
   4   3  15      129.12      119.49     10.88 o 
   5   3  15       30.45       23.11      7.68 o 
   6   3  15        0.24       -0.08      7.23 o 
   7   3  15       12.81       17.89      8.83 o 
   8   3  15       11.51       12.03      9.04 o 
   9   3  15        0.68       -9.54      7.55 o 
  10   3  15       22.52       22.06      9.84 o 
  11   3  15       40.58       57.00     15.75 o 
  12   3  15       10.22       22.24     12.91 o 
 -13   4  15        5.84        5.62     10.12 o 
 -12   4  15       49.49       62.77     11.43 o 
 -11   4  15       37.38       34.98      9.85 o 
 -10   4  15        0.24       -8.54      6.80 o 
  -9   4  15       53.81       77.19     11.42 o 
  -8   4  15       58.18       88.41     11.25 o 
  -7   4  15       47.40       34.38      8.66 o 
  -6   4  15      140.06      159.38     15.94 o 
  -5   4  15      258.33      257.87     13.08 o 
  -4   4  15      106.00      100.24      9.17 o 
  -3   4  15        3.76        1.59      5.14 o 
  -2   4  15        2.72       -6.95      4.64 o 
  -1   4  15       26.29       21.33      6.54 o 
   0   4  15       87.62       92.04      8.73 o 
   1   4  15      462.36      519.45     17.57 o 
   2   4  15      148.29      131.95     12.73 o 
   3   4  15       37.60       33.69      8.00 o 
   4   4  15      325.61      374.76     20.95 o 
   5   4  15        0.43       -0.67      7.68 o 
   6   4  15        0.49       10.75      8.26 o 
   7   4  15        2.41        0.54      7.69 o 
   8   4  15       38.81       33.95     10.71 o 
   9   4  15      190.79      200.31     17.93 o 
  10   4  15        2.90        6.78      9.61 o 
  11   4  15        9.89       11.70      9.46 o 
 -12   5  15        5.02        0.50      7.60 o 
 -11   5  15        2.31        0.99      7.67 o 
 -10   5  15       10.16        8.36      8.00 o 
  -9   5  15        0.11        0.79      6.81 o 
  -8   5  15       38.36       43.76      9.51 o 
  -7   5  15       21.97       23.07      7.49 o 
  -6   5  15        0.21        1.46      7.73 o 
  -5   5  15        1.78       -5.35      6.05 o 
  -4   5  15      107.59      101.88     10.49 o 
  -3   5  15        9.67        5.61      6.29 o 
  -2   5  15      115.46      116.80      9.46 o 
  -1   5  15       22.09        9.59      5.41 o 
   0   5  15      231.45      209.71     14.14 o 
   1   5  15        9.68        8.59      7.74 o 
   2   5  15       40.56       42.24     10.00 o 
   3   5  15      662.28      678.03     36.87 o 
   4   5  15        3.09        4.92      7.51 o 
   5   5  15        2.94        9.14      8.23 o 
   6   5  15       65.73       56.29     12.14 o 
   7   5  15      190.80      198.10     17.52 o 
   8   5  15      149.22      147.11     16.20 o 
   9   5  15       19.37       18.62     16.28 o 
  10   5  15       29.12       19.95     10.41 o 
 -11   6  15       63.58       52.73     13.97 o 
 -10   6  15       67.66       72.41     13.89 o 
  -9   6  15       41.10       63.09     14.97 o 
  -8   6  15       43.80       35.47     20.54 o 
  -7   6  15      149.57      156.23     20.29 o 
  -6   6  15       45.69       41.38     10.38 o 
  -5   6  15      118.13       79.25     12.64 o 
  -4   6  15       63.25       52.37     10.84 o 
  -3   6  15       81.52       95.59     12.68 o 
  -2   6  15        8.32        8.30      7.92 o 
  -1   6  15      111.42      100.89     10.78 o 
   0   6  15        0.00       -6.49      6.80 o 
   1   6  15       71.34       68.91     23.38 o 
   2   6  15      340.50      355.45     22.33 o 
   3   6  15       52.11       54.11     16.74 o 
   4   6  15       92.52       85.18     15.83 o 
   5   6  15        0.15       -7.05     18.84 o 
   6   6  15       16.91       -0.91     11.89 o 
   7   6  15        1.64       24.78     13.10 o 
   8   6  15       34.83       30.80     21.84 o 
   9   6  15      111.81      119.62     19.10 o 
 -10   7  15        2.25      -14.13      9.42 o 
  -9   7  15       14.03        8.85     10.86 o 
  -8   7  15       16.32       13.60     10.22 o 
  -7   7  15       13.65       29.39     13.12 o 
  -6   7  15       47.67       57.45     17.82 o 
  -5   7  15        0.02        0.95      8.58 o 
  -4   7  15        6.54        1.73      9.22 o 
  -3   7  15        0.98       -6.73      7.70 o 
  -2   7  15       13.68        8.84      7.31 o 
  -1   7  15      317.90      349.18     17.70 o 
   0   7  15      202.42      163.18     15.18 o 
   1   7  15        1.97        0.22     13.62 o 
   2   7  15       99.22       95.99     13.32 o 
   3   7  15      184.07      191.15     15.65 o 
   4   7  15      170.01      170.60     20.13 o 
   5   7  15        7.07        4.54     12.20 o 
   6   7  15       52.87       44.30     13.45 o 
   7   7  15       12.11       -0.65      9.44 o 
   8   7  15       84.63       91.19     16.63 o 
  -8   8  15        9.78       14.41     10.24 o 
  -7   8  15        0.55       -1.53      9.08 o 
  -6   8  15       18.68       17.05     10.29 o 
  -5   8  15       15.54        5.54      9.05 o 
  -4   8  15       16.83       14.57     16.38 o 
  -3   8  15      152.31      124.70     15.12 o 
  -2   8  15       26.41       19.57      8.20 o 
  -1   8  15       45.00       60.81     10.27 o 
   0   8  15      229.47      243.17     18.10 o 
   1   8  15      230.95      220.30     17.38 o 
   2   8  15        0.05        2.97      8.79 o 
   3   8  15        0.78        0.51      8.32 o 
   4   8  15       54.33       70.37     12.07 o 
   5   8  15        5.07       -2.25      7.63 o 
   6   8  15        4.05        2.87      7.76 o 
  -6   9  15       25.65       16.11     10.60 o 
  -5   9  15        0.11       -6.78      8.99 o 
  -4   9  15        9.14      -13.19      8.79 o 
  -3   9  15        1.28       -2.31      9.24 o 
  -2   9  15      113.55       88.28     12.10 o 
  -1   9  15       65.00       61.40     10.83 o 
   0   9  15        0.38       -2.66     10.79 o 
   1   9  15        0.39        6.05      8.95 o 
   2   9  15        4.64        1.28      8.66 o 
   3   9  15        0.63       11.93      9.20 o 
   4   9  15       17.83       13.19     11.67 o 
 -14   0  16       28.05       40.15     22.15 o 
 -13   0  16       13.43       13.38     18.92 o 
 -12   0  16        1.09      -12.05     10.22 o 
 -11   0  16        8.03        6.46     13.27 o 
 -10   0  16       57.38       42.93     11.83 o 
  -9   0  16      343.89      407.10     22.36 o 
  -8   0  16       34.14       41.02     13.01 o 
  -7   0  16      709.48      688.15     34.98 o 
  -6   0  16     2612.50     2613.96     69.84 o 
  -5   0  16     1205.04     1082.79     44.44 o 
  -4   0  16        3.68        5.99      9.84 o 
  -3   0  16     1644.54     1626.49     87.36 o 
  -2   0  16       57.02       36.97     14.84 o 
  -1   0  16      293.08      263.88     19.95 o 
   0   0  16        0.05        3.14      8.75 o 
   1   0  16     1140.55     1184.88     45.48 o 
   2   0  16     1000.71      991.08     45.17 o 
   3   0  16       92.78      101.62     14.56 o 
   4   0  16      152.00      146.76     16.91 o 
   5   0  16       40.21       32.31      8.94 o 
   6   0  16        0.03       -2.22      7.57 o 
   7   0  16        1.23       -2.52     10.83 o 
   8   0  16      173.78      171.70     16.35 o 
   9   0  16      267.63      236.30     32.77 o 
  10   0  16       12.79       11.69     17.08 o 
  11   0  16        1.46        3.85     15.69 o 
  12   0  16        3.69        0.15     16.46 o 
 -14   1  16        5.46       -3.52     10.96 o 
 -13   1  16       72.22       76.33     17.34 o 
 -12   1  16       48.88       46.98     10.39 o 
 -11   1  16       49.47       52.18      9.38 o 
 -10   1  16        4.73        4.90      7.14 o 
  -9   1  16       87.93       62.38      8.23 o 
  -8   1  16      281.57      296.33     14.08 o 
  -7   1  16      643.01      586.96     19.07 o 
  -6   1  16       59.91       79.94     13.63 o 
  -5   1  16      269.73      272.88     14.39 o 
  -4   1  16      656.13      612.77     22.02 o 
  -3   1  16        2.44        8.73      6.43 o 
  -2   1  16      174.44      137.39     11.30 o 
  -1   1  16        0.02        2.03      5.45 o 
   0   1  16       93.93       73.15      9.18 o 
   1   1  16       47.00       56.98      8.55 o 
   2   1  16       31.34       45.25      8.22 o 
   3   1  16       16.50       26.61      6.38 o 
   4   1  16       44.03       34.32      7.17 o 
   5   1  16       14.38       15.32      6.27 o 
   6   1  16       16.31        2.91      6.85 o 
   7   1  16      160.33      226.27     13.13 o 
   8   1  16      332.04      343.95     29.64 o 
   9   1  16        3.79       11.51      9.40 o 
  10   1  16       49.46       61.42     15.54 o 
  11   1  16       13.18       19.86     11.97 o 
  12   1  16        2.83      -16.38     10.92 o 
 -13   2  16        1.51        4.56      9.31 o 
 -12   2  16       38.57       14.79     10.96 o 
 -11   2  16       47.19       42.93     10.46 o 
 -10   2  16       70.79       73.88     11.60 o 
  -9   2  16      100.10      101.47     10.73 o 
  -8   2  16        1.29        2.83      8.36 o 
  -7   2  16      386.56      389.22     15.79 o 
  -6   2  16      119.78       99.85      9.89 o 
  -5   2  16       92.41      126.83     11.64 o 
  -4   2  16       91.44       70.99      8.73 o 
  -3   2  16        8.67        5.16      5.91 o 
  -2   2  16      169.12      156.95     11.93 o 
  -1   2  16      371.68      369.50     16.49 o 
   0   2  16       11.77        8.78      6.62 o 
   1   2  16       16.36       23.20      7.09 o 
   2   2  16        0.38       -0.51      5.30 o 
   3   2  16      214.57      216.85     18.31 o 
   4   2  16       46.21       51.66      8.11 o 
   5   2  16       22.04       19.69      7.35 o 
   6   2  16       33.10       27.92      7.69 o 
   7   2  16       90.23       79.97     12.60 o 
   8   2  16       36.20       23.07      9.89 o 
   9   2  16      212.13      187.06     18.01 o 
  10   2  16      104.52       92.97     14.18 o 
  11   2  16        2.42      -14.50      9.66 o 
 -13   3  16       32.76       24.38     14.25 o 
 -12   3  16        0.01        0.12      7.84 o 
 -11   3  16        3.97       12.90      8.51 o 
 -10   3  16        2.84        2.05      7.82 o 
  -9   3  16       16.53       22.84      8.52 o 
  -8   3  16        6.36        6.56      9.73 o 
  -7   3  16       94.76       97.91     15.36 o 
  -6   3  16       55.37       37.76      9.84 o 
  -5   3  16       66.24       64.32      8.23 o 
  -4   3  16       10.97        2.47      5.79 o 
  -3   3  16        5.49        3.71      6.66 o 
  -2   3  16      122.34      128.32     11.17 o 
  -1   3  16       21.72       11.88      6.29 o 
   0   3  16       60.73       56.77      8.62 o 
   1   3  16        1.13        5.38      5.61 o 
   2   3  16       11.67       16.71      7.13 o 
   3   3  16       62.67       53.09      7.97 o 
   4   3  16      502.44      520.89     20.65 o 
   5   3  16       22.27       21.64     13.37 o 
   6   3  16       98.56      111.81     15.29 o 
   7   3  16      118.13      114.13     14.21 o 
   8   3  16      562.82      536.30     26.27 o 
   9   3  16      216.20      216.04     18.66 o 
  10   3  16       50.61       60.69     12.66 o 
  11   3  16       41.52       21.57     18.46 o 
 -12   4  16        4.81       -4.40     10.97 o 
 -11   4  16        5.44        5.30      8.23 o 
 -10   4  16       20.49       21.89      9.86 o 
  -9   4  16       10.92        9.45      7.77 o 
  -8   4  16       65.14       69.55     10.58 o 
  -7   4  16       16.91       21.99      8.30 o 
  -6   4  16       14.08       29.27      7.96 o 
  -5   4  16        1.02       -2.16      5.96 o 
  -4   4  16       11.29        5.46      5.52 o 
  -3   4  16       90.33      105.49     10.75 o 
  -2   4  16        6.02        3.24      6.48 o 
  -1   4  16      221.37      220.10     13.62 o 
   0   4  16      351.68      323.77     15.78 o 
   1   4  16      164.14      151.55     10.73 o 
   2   4  16       78.33       60.32      8.74 o 
   3   4  16        0.69       -6.96      7.85 o 
   4   4  16      195.88      199.63     16.32 o 
   5   4  16      163.29      170.88     17.34 o 
   6   4  16       46.16       32.13      9.81 o 
   7   4  16        2.31       -4.29      7.81 o 
   8   4  16      133.93      170.21     16.89 o 
   9   4  16        8.94        2.88      8.91 o 
  10   4  16        8.40       19.56     10.29 o 
 -12   5  16       30.51       38.31     12.30 o 
 -11   5  16        9.30       14.19      8.70 o 
 -10   5  16       13.24       10.25      8.66 o 
  -9   5  16        3.31        2.01      7.61 o 
  -8   5  16        2.66       -5.10      7.27 o 
  -7   5  16       20.35       40.05      9.05 o 
  -6   5  16        0.29        2.89      6.55 o 
  -5   5  16       71.77       71.38      9.96 o 
  -4   5  16        5.24        6.12      8.94 o 
  -3   5  16        0.73        4.85      6.30 o 
  -2   5  16       64.35       52.82      8.61 o 
  -1   5  16        8.91       11.29     11.52 o 
   0   5  16        0.43        0.22      5.79 o 
   1   5  16       67.25       77.68     11.04 o 
   2   5  16      431.00      457.18     35.38 o 
   3   5  16       20.86       18.81      8.93 o 
   4   5  16       14.89       19.74     12.57 o 
   5   5  16        6.70        2.63     10.01 o 
   6   5  16       75.28       62.23     15.36 o 
   7   5  16       45.46       57.86     14.83 o 
   8   5  16        9.20        3.06      8.92 o 
   9   5  16       13.92        1.69      8.69 o 
  10   5  16        6.98       26.81     10.57 o 
 -11   6  16       13.69        9.02     12.09 o 
 -10   6  16       37.92       18.63     10.83 o 
  -9   6  16        1.99       19.20     10.46 o 
  -8   6  16       33.64       23.43     10.48 o 
  -7   6  16        3.85       18.54      9.48 o 
  -6   6  16       45.39       45.05     11.67 o 
  -5   6  16       37.10       26.55     12.35 o 
  -4   6  16       44.83       44.32     20.99 o 
  -3   6  16       18.48       10.31      8.86 o 
  -2   6  16        0.92       -0.54      7.85 o 
  -1   6  16      134.57      138.40     12.52 o 
   0   6  16        4.49       -1.67      8.48 o 
   1   6  16      348.42      391.97     26.69 o 
   2   6  16      267.55      284.24     27.91 o 
   3   6  16       38.31       39.00     12.64 o 
   4   6  16        0.02       -2.70     10.18 o 
   5   6  16      132.11      144.81     19.33 o 
   6   6  16       12.60        8.96     12.41 o 
   7   6  16        3.36        5.77     11.53 o 
   8   6  16       82.90      106.53     18.65 o 
   9   6  16        0.07        8.61     18.31 o 
  -9   7  16      107.63      114.22     20.36 o 
  -8   7  16       28.03       40.44     11.90 o 
  -7   7  16       97.68       78.10     22.24 o 
  -6   7  16       16.88       21.86     10.46 o 
  -5   7  16       10.20        5.89      8.97 o 
  -4   7  16        0.25        8.18      8.72 o 
  -3   7  16        2.84        3.05      8.26 o 
  -2   7  16        1.43        2.83     11.41 o 
  -1   7  16       11.77        2.07      7.06 o 
   0   7  16       17.52       14.93      7.88 o 
   1   7  16      155.21      150.35     15.18 o 
   2   7  16      135.78      108.78     13.91 o 
   3   7  16      267.19      265.51     26.72 o 
   4   7  16      209.07      173.82     20.84 o 
   5   7  16        2.09        3.14     10.01 o 
   6   7  16       86.23       89.34     15.42 o 
   7   7  16        4.78      -15.79     11.30 o 
  -7   8  16        3.76       12.66      9.85 o 
  -6   8  16        4.34        0.19      8.93 o 
  -5   8  16       37.39       57.97     12.23 o 
  -4   8  16        3.23       16.55     13.87 o 
  -3   8  16        3.15        1.69      9.28 o 
  -2   8  16      325.59      323.13     18.20 o 
  -1   8  16      304.97      289.73     17.54 o 
   0   8  16        0.00        1.21      9.11 o 
   1   8  16        1.66        7.91      9.17 o 
   2   8  16        0.54        2.49      8.81 o 
   3   8  16       31.69       19.81     10.23 o 
   4   8  16      126.65      145.82     15.09 o 
   5   8  16        2.94        6.80      9.19 o 
  -4   9  16       28.18       -5.99     15.52 o 
  -3   9  16        2.06       -6.44      9.95 o 
  -2   9  16      136.54      129.59     13.77 o 
  -1   9  16       42.22       39.47     10.25 o 
   0   9  16      128.95      125.91     15.35 o 
   1   9  16        9.04        8.07      9.70 o 
   2   9  16       34.26       41.27     34.84 o 
 -13   1  17        1.96      -12.24      8.45 o 
 -12   1  17        0.40       -0.14      8.88 o 
 -11   1  17       20.48       -3.29      8.75 o 
 -10   1  17        0.00       -9.41      6.27 o 
  -9   1  17        7.18       -8.92      5.95 o 
  -8   1  17        3.81        2.17      7.91 o 
  -7   1  17      338.18      354.36     21.13 o 
  -6   1  17        0.40        7.15      7.02 o 
  -5   1  17      112.01       97.47     10.13 o 
  -4   1  17      218.02      224.32     14.32 o 
  -3   1  17        5.36        5.03      6.39 o 
  -2   1  17        1.78        7.51      6.49 o 
  -1   1  17       46.05       32.73      7.54 o 
   0   1  17        0.00       -8.29      5.53 o 
   1   1  17        6.45       11.21      6.25 o 
   2   1  17      242.20      217.97     14.00 o 
   3   1  17      648.75      683.04     23.87 o 
   4   1  17      213.21      234.72     13.33 o 
   5   1  17       53.18       66.60      8.98 o 
   6   1  17       20.38       11.73      6.76 o 
   7   1  17      421.52      482.31     21.68 o 
   8   1  17      668.81      747.50     48.96 o 
   9   1  17      142.78      129.79     15.84 o 
  10   1  17        3.90       20.77     12.55 o 
  11   1  17        0.11       -6.01     15.00 o 
 -13   2  17       38.11       39.13     12.97 o 
 -12   2  17       12.85        2.65     14.92 o 
 -11   2  17       10.62        4.71     11.57 o 
 -10   2  17       25.10       26.60      9.88 o 
  -9   2  17       51.06       51.58      9.27 o 
  -8   2  17        4.08        3.40      9.26 o 
  -7   2  17      109.18      114.95     10.38 o 
  -6   2  17      240.58      230.56     13.70 o 
  -5   2  17       86.96       79.23     10.40 o 
  -4   2  17       60.32       80.31      9.42 o 
  -3   2  17       68.79       69.33      9.37 o 
  -2   2  17        0.34       -1.98      5.80 o 
  -1   2  17       12.92        1.89      6.15 o 
   0   2  17        0.28        4.94      6.13 o 
   1   2  17        8.29        9.71      6.80 o 
   2   2  17      293.75      287.13     17.42 o 
   3   2  17      245.97      254.12     13.82 o 
   4   2  17      330.05      371.82     16.45 o 
   5   2  17       14.73       12.47      9.24 o 
   6   2  17      461.66      451.96     23.71 o 
   7   2  17       90.40       93.28     13.84 o 
   8   2  17        7.71       -3.87      7.80 o 
   9   2  17      193.13      201.79     18.79 o 
  10   2  17        3.94        1.99     11.31 o 
  11   2  17        3.25        6.08     11.75 o 
 -12   3  17       12.99       31.01     10.20 o 
 -11   3  17        4.01       -4.46      7.58 o 
 -10   3  17       45.12       34.78     10.28 o 
  -9   3  17       25.59       15.04      7.95 o 
  -8   3  17        2.40        4.40      8.30 o 
  -7   3  17        8.68        6.76     10.72 o 
  -6   3  17       78.46       94.44     12.18 o 
  -5   3  17      106.99      121.19     10.57 o 
  -4   3  17        0.51       -4.63      5.76 o 
  -3   3  17       13.91       20.05      6.64 o 
  -2   3  17       77.33       77.39      9.90 o 
  -1   3  17       15.25       14.67      6.66 o 
   0   3  17      106.40      105.78     10.88 o 
   1   3  17       27.28       16.22      7.31 o 
   2   3  17       14.00       29.32      7.58 o 
   3   3  17      478.29      474.01     17.88 o 
   4   3  17        1.76        2.30      8.42 o 
   5   3  17       53.96       84.17     12.71 o 
   6   3  17       62.79       68.56     12.38 o 
   7   3  17       57.11       41.04     10.38 o 
   8   3  17       62.15       73.84     13.04 o 
   9   3  17        1.76       -8.34      8.75 o 
  10   3  17       58.15       44.26     12.48 o 
 -12   4  17        3.43        0.85      8.73 o 
 -11   4  17        0.18       -6.25      8.11 o 
 -10   4  17        1.12        4.05      8.01 o 
  -9   4  17        0.02        3.58      8.97 o 
  -8   4  17        4.94        0.62      7.45 o 
  -7   4  17        8.22        7.46      7.70 o 
  -6   4  17       33.51       33.80      8.81 o 
  -5   4  17      137.37      184.04     14.12 o 
  -4   4  17       37.14       29.62      8.10 o 
  -3   4  17        6.27       -3.39      6.39 o 
  -2   4  17      112.58      139.13     11.07 o 
  -1   4  17       43.40       25.00      8.37 o 
   0   4  17       99.48       74.67     10.08 o 
   1   4  17       80.03       93.92      9.38 o 
   2   4  17       61.61       47.25      9.12 o 
   3   4  17       14.31        7.19      8.57 o 
   4   4  17        0.11        9.10      8.78 o 
   5   4  17       56.94       31.88      9.94 o 
   6   4  17       22.17       23.13      9.64 o 
   7   4  17       66.80       92.11     14.14 o 
   8   4  17       86.68       89.29     17.06 o 
   9   4  17        4.09       -4.94      8.70 o 
  10   4  17        0.11      -11.49     10.36 o 
 -11   5  17       33.15       61.21     13.08 o 
 -10   5  17        1.06        3.69     10.26 o 
  -9   5  17       37.32       37.15     18.90 o 
  -8   5  17        0.08       -4.68      7.59 o 
  -7   5  17      143.31      156.64     14.30 o 
  -6   5  17       46.38       23.74      9.57 o 
  -5   5  17        4.56       -8.75      5.83 o 
  -4   5  17        0.56       -0.07      7.40 o 
  -3   5  17       16.86       14.78     15.70 o 
  -2   5  17        5.16       19.42      8.99 o 
  -1   5  17       11.07       26.58     11.85 o 
   0   5  17       94.94      113.50     12.22 o 
   1   5  17        2.25        4.65      7.35 o 
   2   5  17      153.67      170.75     17.01 o 
   3   5  17        9.51       14.48     13.01 o 
   4   5  17       30.74       15.18      9.05 o 
   5   5  17        3.20       13.18      8.79 o 
   6   5  17        1.11       -2.10      8.28 o 
   7   5  17      113.54      112.27     15.04 o 
   8   5  17      139.87      142.71     23.45 o 
   9   5  17       63.14       60.73     12.88 o 
 -10   6  17        0.00       19.17     12.71 o 
  -9   6  17       15.25        3.90      9.71 o 
  -8   6  17        8.45        3.30      9.97 o 
  -7   6  17       24.14       20.87     12.59 o 
  -6   6  17        1.77        3.78     10.50 o 
  -5   6  17       25.24       21.31     10.18 o 
  -4   6  17       34.57       53.37     11.56 o 
  -3   6  17        8.94       11.39      8.99 o 
  -2   6  17        0.06        3.29      8.55 o 
  -1   6  17        8.50       19.00      7.77 o 
   0   6  17       43.09       49.09      9.30 o 
   1   6  17       73.75       75.76     12.34 o 
   2   6  17        8.48       10.03      9.39 o 
   3   6  17        3.83        2.30     11.61 o 
   4   6  17      153.96      140.07     19.34 o 
   5   6  17       48.76       31.51     13.42 o 
   6   6  17       34.48       31.80     13.58 o 
   7   6  17      109.16      105.01     18.38 o 
   8   6  17        9.65       -2.31     17.54 o 
  -8   7  17       70.80       66.12     21.53 o 
  -7   7  17        7.68       -0.95      9.94 o 
  -6   7  17        0.84        5.23     12.76 o 
  -5   7  17       16.46       13.99      9.92 o 
  -4   7  17        0.00        0.30     11.82 o 
  -3   7  17       11.49        6.14      8.82 o 
  -2   7  17       41.15       29.90     10.28 o 
  -1   7  17       11.40        0.23      7.26 o 
   0   7  17        7.30        1.29      7.87 o 
   1   7  17       67.37       58.27     12.24 o 
   2   7  17      212.81      198.17     17.31 o 
   3   7  17      342.74      433.89     45.46 o 
   4   7  17      157.19      141.55     20.19 o 
   5   7  17        0.08        3.07     10.56 o 
   6   7  17       10.85       16.91     11.71 o 
  -6   8  17        0.58       -6.30     15.01 o 
  -5   8  17       22.60       25.33     11.25 o 
  -4   8  17       22.14        7.22      9.39 o 
  -3   8  17        1.56       -9.48     13.57 o 
  -2   8  17      154.29      180.43     17.70 o 
  -1   8  17       12.94       13.66      8.40 o 
   0   8  17        2.19       12.20      8.54 o 
   1   8  17        2.20       20.29     10.31 o 
   2   8  17        5.16       -3.33      9.55 o 
   3   8  17        2.01       -3.28      9.71 o 
   4   8  17       17.57       10.75     13.81 o 
 -12   0  18       65.76       71.99     24.77 o 
 -11   0  18        6.24       -0.21     12.46 o 
 -10   0  18        7.39        1.08     11.52 o 
  -9   0  18        2.33        9.88      9.49 o 
  -8   0  18       71.49       63.75     18.11 o 
  -7   0  18      396.25      388.06     28.03 o 
  -6   0  18      865.64      866.72     37.53 o 
  -5   0  18     1080.63     1092.72     46.47 o 
  -4   0  18       83.07       97.68     20.15 o 
  -3   0  18        3.47        9.86      9.11 o 
  -2   0  18       11.36       22.59     10.66 o 
  -1   0  18      432.89      453.03     27.74 o 
   0   0  18       83.55      112.83     16.79 o 
   1   0  18        0.41        4.43      9.54 o 
   2   0  18        4.59        9.80     10.32 o 
   3   0  18      205.38      189.15     20.61 o 
   4   0  18      157.32      168.49     19.84 o 
   5   0  18     1306.19     1403.85     54.71 o 
   6   0  18      212.45      223.48     34.69 o 
   7   0  18       15.12        9.65      8.96 o 
   8   0  18        0.04       17.38     16.77 o 
   9   0  18       25.76       47.23     21.07 o 
  10   0  18        0.02       37.07     19.07 o 
 -12   1  18        7.73       -9.80      9.70 o 
 -11   1  18        0.36       16.29      9.27 o 
 -10   1  18        1.79        5.17      7.24 o 
  -9   1  18       75.14       79.52     12.21 o 
  -8   1  18      116.52      115.36     11.57 o 
  -7   1  18       18.35       27.15      7.80 o 
  -6   1  18        4.82       -0.06      6.89 o 
  -5   1  18        2.34        6.77      7.01 o 
  -4   1  18       27.45       34.46      8.32 o 
  -3   1  18        2.18        1.53      6.48 o 
  -2   1  18       27.97        9.54      6.97 o 
  -1   1  18        0.81       -7.71      6.05 o 
   0   1  18       13.60        6.80      6.59 o 
   1   1  18       77.92       70.47     10.61 o 
   2   1  18      228.92      237.91     15.03 o 
   3   1  18       60.97       73.57     10.56 o 
   4   1  18      183.48      165.37     13.72 o 
   5   1  18      446.95      476.44     24.84 o 
   6   1  18      214.30      235.68     15.62 o 
   7   1  18      269.73      305.36     18.47 o 
   8   1  18      196.15      187.41     15.60 o 
   9   1  18        2.78        9.12     11.90 o 
  10   1  18       10.96      -10.37     10.26 o 
 -12   2  18       25.88        1.77      9.52 o 
 -11   2  18       47.11       50.14     11.22 o 
 -10   2  18        0.10        9.78      9.71 o 
  -9   2  18        9.54       17.08     10.23 o 
  -8   2  18      257.81      286.36     16.71 o 
  -7   2  18       56.71       45.66      9.48 o 
  -6   2  18        0.22        3.23      6.42 o 
  -5   2  18        2.95        6.63      6.51 o 
  -4   2  18       88.52       86.28      9.86 o 
  -3   2  18        5.96       -2.97      6.62 o 
  -2   2  18       24.72       29.29      8.04 o 
  -1   2  18       19.12       12.33      6.82 o 
   0   2  18       71.89       63.86      9.95 o 
   1   2  18       56.41       18.50      7.83 o 
   2   2  18       25.55       29.26      8.64 o 
   3   2  18      240.34      249.08     14.12 o 
   4   2  18      193.31      226.20     13.67 o 
   5   2  18        2.29        2.96      7.47 o 
   6   2  18      113.08      114.03     12.88 o 
   7   2  18       58.43       39.37     11.70 o 
   8   2  18       25.29       36.18     11.35 o 
   9   2  18      115.95      119.70     16.08 o 
  10   2  18        0.00        2.33     11.69 o 
 -12   3  18        1.00        1.57     21.15 o 
 -11   3  18       42.65       47.92     12.46 o 
 -10   3  18        0.34        7.19      8.10 o 
  -9   3  18       33.46       25.36      9.41 o 
  -8   3  18        3.43       14.93      8.51 o 
  -7   3  18       10.15       -3.65      7.10 o 
  -6   3  18        2.86       11.82      7.89 o 
  -5   3  18       10.64       -0.51      6.48 o 
  -4   3  18        7.22       18.64      7.03 o 
  -3   3  18       30.62       28.02      7.45 o 
  -2   3  18        0.00        0.61      6.46 o 
  -1   3  18        6.68        6.10      7.46 o 
   0   3  18        6.69       -4.49      6.14 o 
   1   3  18       46.69       58.21      9.48 o 
   2   3  18       78.89       98.42     10.05 o 
   3   3  18      288.53      315.33     17.76 o 
   4   3  18       29.75       21.01     11.55 o 
   5   3  18        6.79        1.24      7.20 o 
   6   3  18       83.49       66.96     12.74 o 
   7   3  18       45.57       51.02     11.66 o 
   8   3  18      118.97      124.89     16.68 o 
   9   3  18       37.92       52.75     12.25 o 
 -11   4  18        1.07       -1.27      8.54 o 
 -10   4  18       16.59       25.85      9.74 o 
  -9   4  18       17.69       13.47     11.43 o 
  -8   4  18        5.87       14.43      8.30 o 
  -7   4  18        8.92       12.17      8.08 o 
  -6   4  18        0.23       -8.43      6.72 o 
  -5   4  18        3.90       -1.92      8.19 o 
  -4   4  18        0.02        2.50      6.84 o 
  -3   4  18        0.51       -6.04      7.09 o 
  -2   4  18       10.25       20.20      7.63 o 
  -1   4  18        0.43      -11.38     10.46 o 
   0   4  18        1.04       -5.24     11.57 o 
   1   4  18        5.07        1.37      6.90 o 
   2   4  18       32.29       28.60     13.12 o 
   3   4  18       32.30       29.34     10.06 o 
   4   4  18        0.03       -1.46      7.90 o 
   5   4  18       18.35       23.60     10.35 o 
   6   4  18       10.57        3.35      9.29 o 
   7   4  18        6.93        7.04      9.00 o 
   8   4  18       13.15        1.13      8.63 o 
   9   4  18        1.10       11.21     10.06 o 
 -10   5  18        2.94        8.62     10.29 o 
  -9   5  18       33.08       23.03     10.99 o 
  -8   5  18       11.16       17.39     10.28 o 
  -7   5  18       48.67       43.40     12.10 o 
  -6   5  18        0.06       -2.78      8.43 o 
  -5   5  18        0.61       -9.89      8.23 o 
  -4   5  18       10.57        1.41      8.56 o 
  -3   5  18       72.00       57.16     12.08 o 
  -2   5  18       34.24       28.37      9.89 o 
  -1   5  18       57.89       20.09     11.93 o 
   0   5  18        0.48        0.67     14.31 o 
   1   5  18       62.31       86.87     13.13 o 
   2   5  18       51.07       52.27     11.15 o 
   3   5  18       16.41       23.79     15.92 o 
   4   5  18        0.17        1.22     11.69 o 
   5   5  18       38.01       45.11     16.77 o 
   6   5  18        0.03        5.60     16.31 o 
   7   5  18        0.78       -2.19     12.61 o 
   8   5  18        1.30      -13.91     10.60 o 
  -9   6  18        2.42        8.19     10.02 o 
  -8   6  18      121.62      111.38     18.17 o 
  -7   6  18       15.22       31.16     11.60 o 
  -6   6  18        0.19       -4.12     11.41 o 
  -5   6  18        0.69       -0.64      8.61 o 
  -4   6  18        0.20        2.81      8.92 o 
  -3   6  18        7.38       11.83      9.23 o 
  -2   6  18      120.72      125.86     15.42 o 
  -1   6  18        8.97       11.00     10.17 o 
   0   6  18        4.35       -1.19      7.07 o 
   1   6  18       36.30       39.17     20.40 o 
   2   6  18        0.08        0.72      7.62 o 
   3   6  18      124.50      112.00     17.51 o 
   4   6  18       21.31       -2.79     28.38 o 
   5   6  18        8.37        0.87     10.87 o 
   6   6  18       21.05       16.07     12.53 o 
  -7   7  18       12.50        7.26     10.23 o 
  -6   7  18        8.28        5.57      9.42 o 
  -5   7  18        0.47        8.70      9.50 o 
  -4   7  18       53.72       49.23     12.14 o 
  -3   7  18        1.94       12.92      9.63 o 
  -2   7  18       29.38       18.06     16.98 o 
  -1   7  18        0.23      -11.22      9.68 o 
   0   7  18       15.40       11.70      8.47 o 
   1   7  18       22.89       19.88      8.96 o 
   2   7  18      127.38      165.24     17.16 o 
   3   7  18       53.71       50.53     14.72 o 
   4   7  18        0.41        7.61     12.18 o 
  -3   8  18       48.58       42.03     11.85 o 
  -2   8  18      125.08      141.59     21.81 o 
  -1   8  18       94.28      103.85     13.43 o 
   0   8  18      125.35      144.22     14.59 o 
   1   8  18       35.47       48.24     10.33 o 
 -11   1  19        1.23        4.56      9.89 o 
 -10   1  19        0.61       -2.52     11.78 o 
  -9   1  19        1.25        3.63      8.30 o 
  -8   1  19       92.58       98.06     11.59 o 
  -7   1  19      102.37       95.63     11.21 o 
  -6   1  19       18.76       34.55      8.61 o 
  -5   1  19        1.52        7.16      6.87 o 
  -4   1  19       26.59       28.66      9.21 o 
  -3   1  19        0.01       -8.16      6.38 o 
  -2   1  19       24.84       27.45      7.90 o 
  -1   1  19       17.65        9.82      7.14 o 
   0   1  19      134.58      134.11     12.83 o 
   1   1  19      147.97      137.92     13.79 o 
   2   1  19      195.67      200.61     14.83 o 
   3   1  19       34.84       32.42     12.68 o 
   4   1  19       21.86       17.19     12.08 o 
   5   1  19        7.57       -3.18      7.26 o 
   6   1  19      190.65      216.99     16.46 o 
   7   1  19      268.91      279.31     18.13 o 
   8   1  19      221.89      245.76     26.69 o 
   9   1  19        0.30      -15.41     10.82 o 
 -11   2  19        4.84        2.16      8.68 o 
 -10   2  19       34.11       38.88     10.71 o 
  -9   2  19        7.60       16.98      9.07 o 
  -8   2  19       71.71       76.84     11.05 o 
  -7   2  19        2.47       -1.70      8.25 o 
  -6   2  19        5.69        7.41      6.97 o 
  -5   2  19       46.20       59.78      9.57 o 
  -4   2  19       12.43       21.75      7.61 o 
  -3   2  19        0.93        7.30      8.02 o 
  -2   2  19        4.27        2.89      6.89 o 
  -1   2  19        1.73        1.35      6.96 o 
   0   2  19       25.05       20.18      8.57 o 
   1   2  19       96.47       90.87     11.36 o 
   2   2  19      102.22       86.30     11.41 o 
   3   2  19       18.17        3.75     10.10 o 
   4   2  19        0.38       12.69      8.00 o 
   5   2  19      260.48      279.77     18.02 o 
   6   2  19        0.28        6.12      8.27 o 
   7   2  19       59.99       65.65     13.12 o 
   8   2  19      107.91      122.62     13.95 o 
   9   2  19       47.20       51.17     15.26 o 
 -11   3  19        4.02       16.07      9.85 o 
 -10   3  19        9.85        2.87      8.76 o 
  -9   3  19       13.77       32.28      9.70 o 
  -8   3  19        0.00       22.88      9.13 o 
  -7   3  19        1.83      -11.22      7.48 o 
  -6   3  19       25.77       25.30     10.06 o 
  -5   3  19       14.68       -1.96      7.51 o 
  -4   3  19        0.06       -4.68      6.61 o 
  -3   3  19       61.89       47.25      9.07 o 
  -2   3  19       42.38       45.30      9.23 o 
  -1   3  19       54.22       31.08      9.70 o 
   0   3  19       17.63       17.03      8.14 o 
   1   3  19       49.93       52.12      9.86 o 
   2   3  19       10.87        2.07      8.90 o 
   3   3  19       19.40       10.85      8.19 o 
   4   3  19       33.84       27.39      9.79 o 
   5   3  19      107.38       87.25     15.30 o 
   6   3  19      113.42      103.68     13.09 o 
   7   3  19       23.70       33.22     11.12 o 
   8   3  19       34.85       28.34     10.84 o 
 -10   4  19        0.76       -1.03      8.44 o 
  -9   4  19        0.16       -0.70      8.28 o 
  -8   4  19        1.54        7.93      8.45 o 
  -7   4  19       31.20       21.03      9.16 o 
  -6   4  19       88.53       89.86     12.05 o 
  -5   4  19       33.56       27.36      8.93 o 
  -4   4  19       40.15       43.10      9.78 o 
  -3   4  19      122.20      107.49     13.98 o 
  -2   4  19      251.20      245.89     20.28 o 
  -1   4  19      138.46      118.50     18.44 o 
   0   4  19       10.21       20.97      9.52 o 
   1   4  19        5.45       -3.63      8.37 o 
   2   4  19       27.32       58.15     10.48 o 
   3   4  19        0.56       -3.33      7.64 o 
   4   4  19       15.04       20.14      8.40 o 
   5   4  19        0.21        5.46      9.30 o 
   6   4  19       16.85       16.54     10.05 o 
   7   4  19        0.81       -0.87      9.13 o 
  -9   5  19       38.12       26.79     11.77 o 
  -8   5  19       50.08       59.78     13.36 o 
  -7   5  19       54.90      111.45     16.09 o 
  -6   5  19        1.78        6.59      9.42 o 
  -5   5  19       36.31       37.93     14.89 o 
  -4   5  19       11.05       13.14     12.20 o 
  -3   5  19       61.86       50.09     11.95 o 
  -2   5  19        6.99       11.03      9.15 o 
  -1   5  19       67.23       58.12     13.72 o 
   0   5  19       23.41       19.17     10.37 o 
   1   5  19        0.30       -0.35      8.63 o 
   2   5  19        9.12        8.23     11.15 o 
   3   5  19        4.39        1.64      9.40 o 
   4   5  19       59.91       66.30     16.24 o 
   5   5  19       16.58       23.12     13.22 o 
   6   5  19        0.36       -6.03     12.38 o 
  -7   6  19       62.92       95.82     15.19 o 
  -6   6  19       53.53       71.25     13.98 o 
  -5   6  19        0.24        8.07      9.58 o 
  -4   6  19        6.59        6.93     11.71 o 
  -3   6  19       15.14       14.27     16.13 o 
  -2   6  19        4.47       10.42      9.06 o 
  -1   6  19        1.64       -3.06      9.31 o 
   0   6  19        3.51       -0.01      8.55 o 
   1   6  19       33.63       28.18     10.78 o 
   2   6  19        0.12        1.79      8.38 o 
   3   6  19        0.00        1.24      9.41 o 
   4   6  19       24.77       35.28     13.73 o 
   5   6  19        0.91       -7.90     14.77 o 
  -5   7  19        0.32       21.35     10.91 o 
  -4   7  19       19.15       32.56     11.81 o 
  -3   7  19        3.01       -7.16     10.39 o 
  -2   7  19       34.87       10.08     12.35 o 
  -1   7  19        9.97       11.33      9.99 o 
   0   7  19        2.26        1.40      7.92 o 
   1   7  19        3.37       14.81      8.80 o 
   2   7  19        9.21       11.25      8.64 o 
 -11   0  20        9.27       -9.23     17.84 o 
 -10   0  20       82.01       90.70     18.92 o 
  -9   0  20       22.35       23.26     13.73 o 
  -8   0  20      328.08      436.32     33.14 o 
  -7   0  20        9.03       27.01     12.38 o 
  -6   0  20       79.87       51.30     12.41 o 
  -5   0  20       19.95       28.47     12.66 o 
  -4   0  20       22.91        3.72     11.08 o 
  -3   0  20        1.91        3.03     10.12 o 
  -2   0  20       26.20       26.74     12.35 o 
  -1   0  20       46.71       17.86     11.86 o 
   0   0  20       26.20        9.85     11.58 o 
   1   0  20       44.93       68.15     15.60 o 
   2   0  20       66.24      120.54     18.81 o 
   3   0  20       41.56       52.28     15.05 o 
   4   0  20       37.99       25.26     12.81 o 
   5   0  20        0.17       -8.57      9.62 o 
   6   0  20      181.29      235.07     35.08 o 
   7   0  20       71.72       87.68     25.07 o 
   8   0  20       46.10       34.30     19.84 o 
 -10   1  20        2.16        5.18     10.70 o 
  -9   1  20      128.66      141.86     13.68 o 
  -8   1  20        1.60       -4.55      8.47 o 
  -7   1  20      137.62      128.57     12.37 o 
  -6   1  20        4.50        5.18      7.27 o 
  -5   1  20        1.53       -9.07      9.35 o 
  -4   1  20        1.61        5.22      8.26 o 
  -3   1  20       12.92       18.91      9.66 o 
  -2   1  20       45.88       33.64      9.21 o 
  -1   1  20        2.02       -5.69      6.96 o 
   0   1  20      178.32      197.74     16.03 o 
   1   1  20       63.79       95.50     12.04 o 
   2   1  20        7.64       -0.01      7.70 o 
   3   1  20       50.18       65.22     10.85 o 
   4   1  20      126.17      128.32     13.37 o 
   5   1  20       22.82       27.94     10.95 o 
   6   1  20        0.63        9.47      9.85 o 
   7   1  20        7.68       10.72     11.89 o 
   8   1  20       27.66       27.27     13.82 o 
 -10   2  20       29.00       35.05     10.60 o 
  -9   2  20       33.68       54.82     11.60 o 
  -8   2  20        3.74       13.85      8.89 o 
  -7   2  20       60.60       52.26     11.31 o 
  -6   2  20       16.80       12.30     11.61 o 
  -5   2  20        8.26       -4.05      7.10 o 
  -4   2  20        9.55        9.23      7.39 o 
  -3   2  20       93.43      117.18     12.89 o 
  -2   2  20       23.07       26.45      8.78 o 
  -1   2  20      137.44      117.46     12.78 o 
   0   2  20       58.46       73.61     11.86 o 
   1   2  20        0.00       -8.26      6.93 o 
   2   2  20       23.19       22.64     10.53 o 
   3   2  20      100.05      122.48     15.63 o 
   4   2  20       60.42       86.64     14.50 o 
   5   2  20       44.38       53.92     11.05 o 
   6   2  20       14.41       21.41      9.49 o 
   7   2  20        5.94       14.88      8.84 o 
   8   2  20       25.78       39.05     14.89 o 
 -10   3  20        4.38      -12.49     10.05 o 
  -9   3  20        0.49       -2.41      7.98 o 
  -8   3  20       74.45       72.44     12.02 o 
  -7   3  20       17.27       18.00      9.79 o 
  -6   3  20        0.62       -1.31      8.05 o 
  -5   3  20       60.61       56.88     15.56 o 
  -4   3  20        7.37       -5.11      7.89 o 
  -3   3  20       86.48       99.27     11.24 o 
  -2   3  20       13.88        8.51      7.83 o 
  -1   3  20        0.43       -0.44      7.88 o 
   0   3  20        0.00       -5.56      7.69 o 
   1   3  20       12.16        8.32     14.65 o 
   2   3  20        0.14       15.35      9.57 o 
   3   3  20       89.18       92.53     14.58 o 
   4   3  20        0.50        1.03      7.96 o 
   5   3  20        5.71       22.46     10.32 o 
   6   3  20       11.12       18.44      9.05 o 
   7   3  20       71.88       57.84     11.97 o 
  -9   4  20        0.59        1.98     10.57 o 
  -8   4  20        1.14       -3.69      7.96 o 
  -7   4  20        9.50        7.65      8.22 o 
  -6   4  20       40.09       53.39     12.30 o 
  -5   4  20       84.73       97.10     14.31 o 
  -4   4  20        0.88       -6.11      9.12 o 
  -3   4  20       27.35       40.55     13.78 o 
  -2   4  20       50.49       44.43     12.84 o 
  -1   4  20       82.30       91.63     17.45 o 
   0   4  20       37.03       50.83     14.23 o 
   1   4  20       68.22       41.76     14.11 o 
   2   4  20       54.61       55.68     12.60 o 
   3   4  20        3.36        0.72      7.57 o 
   4   4  20        0.46        8.50     10.61 o 
   5   4  20       14.83       17.36      8.93 o 
   6   4  20        7.42       13.38     12.01 o 
  -7   5  20        0.00       17.21     11.47 o 
  -6   5  20        3.55        7.54     10.56 o 
  -5   5  20        3.92       -0.95      9.68 o 
  -4   5  20       33.36       35.39     11.05 o 
  -3   5  20       19.23       16.05     11.61 o 
  -2   5  20      111.56       91.21     14.03 o 
  -1   5  20        0.46        9.94     10.50 o 
   0   5  20       21.18       -5.68     14.98 o 
   1   5  20       19.40        5.77     13.15 o 
   2   5  20      105.29      113.62     15.70 o 
   3   5  20        4.44       17.31     10.08 o 
   4   5  20        8.88        7.56      9.72 o 
   5   5  20       44.70       24.08     10.84 o 
  -6   6  20       19.06       16.92     18.46 o 
  -5   6  20       28.85       46.97     15.93 o 
  -4   6  20       14.50       23.78     11.07 o 
  -3   6  20       10.53      -10.28     11.21 o 
  -2   6  20       51.42       53.82     12.50 o 
  -1   6  20       91.04       84.78     14.20 o 
   0   6  20       29.48       28.51     19.92 o 
   1   6  20        0.38      -10.46      8.22 o 
   2   6  20       37.10       36.78     11.70 o 
   3   6  20       29.20       30.12     10.94 o 
  -9   1  21      130.80      144.81     15.80 o 
  -8   1  21      107.98      101.72     13.54 o 
  -7   1  21        1.81       11.46     12.02 o 
  -6   1  21        2.69       -7.37      7.44 o 
  -5   1  21        6.71        8.78      7.29 o 
  -4   1  21        0.45       -0.50      7.12 o 
  -3   1  21       38.81       50.52     10.00 o 
  -2   1  21        9.51       -7.65      7.33 o 
  -1   1  21        0.02       -7.03      8.42 o 
   0   1  21       15.57       10.88      8.52 o 
   1   1  21       11.33       -4.66      7.56 o 
   2   1  21       43.65       42.04     10.36 o 
   3   1  21       20.37       21.60      9.25 o 
   4   1  21        3.46       -2.64     11.23 o 
   5   1  21      110.72      150.19     17.75 o 
   6   1  21       24.50       12.83     19.54 o 
   7   1  21        0.92       -5.27     11.17 o 
  -9   2  21       51.03       79.49     14.21 o 
  -8   2  21       91.37       98.22     13.22 o 
  -7   2  21      100.29      110.63     13.99 o 
  -6   2  21       17.19       10.18     10.15 o 
  -5   2  21        8.16        3.13      8.41 o 
  -4   2  21       10.73       14.49      8.03 o 
  -3   2  21       61.98       63.44     10.91 o 
  -2   2  21       10.11       10.82      7.79 o 
  -1   2  21        1.28       -5.05      7.57 o 
   0   2  21        0.32       -6.96      6.65 o 
   1   2  21        6.04       11.97      9.53 o 
   2   2  21        1.84        2.95      9.43 o 
   3   2  21       34.09       42.30     11.85 o 
   4   2  21      283.26      294.33     22.29 o 
   5   2  21      147.67      163.27     18.46 o 
   6   2  21        1.55      -11.44      7.62 o 
  -8   3  21       10.99        1.80     13.48 o 
  -7   3  21        2.64      -10.58      9.38 o 
  -6   3  21       11.21       15.81     10.90 o 
  -5   3  21       23.94       28.80     10.15 o 
  -4   3  21       19.20       24.87      9.99 o 
  -3   3  21        1.44       20.95      9.11 o 
  -2   3  21       28.18       31.75     13.55 o 
  -1   3  21        1.83        1.23      8.57 o 
   0   3  21       39.59       23.95     10.46 o 
   1   3  21       15.27       22.78     10.28 o 
   2   3  21        0.06        7.47     10.11 o 
   3   3  21        6.77        9.64     10.97 o 
   4   3  21      100.79       69.42     14.45 o 
   5   3  21        6.10       19.76     11.19 o 
   6   3  21       21.47       19.02      9.50 o 
  -7   4  21       26.41       19.06     10.73 o 
  -6   4  21       29.90       10.68     10.62 o 
  -5   4  21       12.56       30.41     11.86 o 
  -4   4  21       14.88       33.81     11.80 o 
  -3   4  21       29.83       10.47     24.92 o 
  -2   4  21        6.37        3.76     10.58 o 
  -1   4  21        4.78        4.31      9.98 o 
   0   4  21        1.11        4.14     17.00 o 
   1   4  21       29.21       41.14     20.69 o 
   2   4  21        5.99       -3.66     11.20 o 
   3   4  21        3.48        6.13     12.37 o 
   4   4  21        4.49       12.46     20.59 o 
   5   4  21        0.13       11.44     10.11 o 
  -6   5  21        1.59       18.17     12.18 o 
  -5   5  21        4.81       -1.14      9.40 o 
  -4   5  21        0.00       -5.19     14.66 o 
  -3   5  21        0.11       -3.68      9.38 o 
  -2   5  21       21.24       35.93     14.27 o 
  -1   5  21        9.67        5.87      9.75 o 
   0   5  21        5.28       11.78     17.13 o 
   1   5  21       34.38       46.42     14.90 o 
   2   5  21       18.33       64.20     17.34 o 
   3   5  21       27.31       23.40     11.16 o 
  -2   6  21        0.66      -14.31     16.61 o 
  -1   6  21       31.19       54.22     15.74 o 
  -8   0  22      196.88      202.24     25.62 o 
  -7   0  22       52.14       50.75     16.57 o 
  -6   0  22        0.00        4.81     11.83 o 
  -5   0  22        8.26       -6.91     17.77 o 
  -4   0  22       50.06       41.90     14.91 o 
  -3   0  22       31.40       31.62     35.15 o 
  -2   0  22       23.56       19.53     13.58 o 
  -1   0  22      169.13      183.13     22.64 o 
   0   0  22      156.47      178.01     22.54 o 
   1   0  22       66.58       80.95     26.07 o 
   2   0  22       72.40       88.56     18.07 o 
   3   0  22      331.58      331.25     28.85 o 
   4   0  22       60.40       63.99     24.00 o 
   5   0  22      237.13      314.61     42.00 o 
  -8   1  22        9.72       24.96     10.81 o 
  -7   1  22       28.95       20.55     14.65 o 
  -6   1  22       36.55       15.52     14.28 o 
  -5   1  22       11.12       12.94      7.92 o 
  -4   1  22        1.26        0.20      7.46 o 
  -3   1  22       63.34       72.81     11.73 o 
  -2   1  22       78.33      124.09     20.12 o 
  -1   1  22        7.09       -4.05     10.87 o 
   0   1  22        7.18       12.67      8.80 o 
   1   1  22       50.91       45.69     10.74 o 
   2   1  22        3.11       -1.07     10.09 o 
   3   1  22       15.05       14.80     11.42 o 
   4   1  22      230.29      244.36     21.11 o 
   5   1  22       32.47       43.95     15.57 o 
  -7   2  22        9.24       28.04     10.60 o 
  -6   2  22        3.99        8.72     18.05 o 
  -5   2  22        2.43       -1.67      8.63 o 
  -4   2  22        2.28       20.15      9.95 o 
  -3   2  22        3.66       -1.63      7.59 o 
  -2   2  22      107.17      126.98     13.69 o 
  -1   2  22        0.43       -1.22      7.85 o 
   0   2  22       23.08       21.29     10.93 o 
   1   2  22        1.63       14.57     10.04 o 
   2   2  22        0.01       -7.15     10.39 o 
   3   2  22        0.39       13.78     10.31 o 
   4   2  22      223.27      238.55     24.09 o 
   5   2  22       14.33       11.72     11.47 o 
  -7   3  22       70.52       78.36     21.37 o 
  -6   3  22        0.13      -10.12     11.18 o 
  -5   3  22        0.12        7.79     15.64 o 
  -4   3  22        2.71        0.66      9.55 o 
  -3   3  22        7.12       14.60     11.03 o 
  -2   3  22       10.41        7.38     18.31 o 
  -1   3  22       15.67       -0.91     17.46 o 
   0   3  22        0.61       22.30     12.55 o 
   1   3  22       12.87        5.95      9.24 o 
   2   3  22        9.72       -0.92      9.40 o 
   3   3  22       12.61       13.61     10.63 o 
   4   3  22        0.43       -1.57     10.30 o 
  -5   4  22        5.15       16.05     11.42 o 
  -4   4  22        0.24        5.42     10.36 o 
  -3   4  22       52.77       31.72     14.50 o 
  -2   4  22       67.83       62.61     14.67 o 
  -1   4  22       24.53       31.67     12.58 o 
   0   4  22        3.20       -9.92     10.93 o 
   1   4  22       29.48        5.32     12.20 o 
   2   4  22        5.59        1.94     11.96 o 
  -6   1  23        9.68       27.97     10.37 o 
  -5   1  23        6.85       13.86      9.28 o 
  -4   1  23        0.49       10.66      8.57 o 
  -3   1  23        1.69        3.94      8.95 o 
  -2   1  23        7.41        5.16      8.77 o 
  -1   1  23       14.14        4.33      9.00 o 
   0   1  23        9.67       -0.63     11.99 o 
   1   1  23        0.01      -13.89      9.26 o 
   2   1  23        3.52       -5.09     10.19 o 
   3   1  23       33.26       33.65     15.35 o 
  -5   2  23        1.29       13.49      9.91 o 
  -4   2  23        3.79       10.06     11.55 o 
  -3   2  23        9.67       -7.35      9.14 o 
  -2   2  23        4.94       -9.77     16.31 o 
  -1   2  23       22.61       17.94     10.94 o 
   0   2  23       29.93       27.26     11.64 o 
   1   2  23       44.30       24.07     11.79 o 
   2   2  23        5.52        2.00     10.43 o 
  -4   3  23        3.24       -1.54     12.55 o 
  -3   3  23       13.38       17.72     15.42 o 
  -2   3  23       69.26       63.76     17.40 o 
  -1   3  23        1.54       -5.60     11.91 o 
   0   3  23        7.71      -11.55     11.16 o 
   1   3  23        4.81       -5.31     12.10 o 
  -2   0  24       65.39        8.92     18.46 o 
  -1   0  24        0.52       42.00     21.54 o 
                                                 
